# Supplementary material for: The evolution of the duckweed ionome mirrors losses in structural complexity
Source: Ann Bot. 2024 Feb 2;133(7):997–1006. doi: 10.1093/aob/mcae012 (PMC11089258; doi:10.1093/aob/mcae012)
Supplement: mcae012_suppl_Supplementary_Datasets_S2 [file mcae012_suppl_supplementary_datasets_s2.xlsx]

## Sheet: day1
Accession	Day	Li 7	B 11	Na 23	Mg 24	P 31	S 34	K 39	Ca 43	Cr 52	Mn 55	Fe 56	Co 59	Ni 60	Cu 63	Zn 66	As 75	Se 82	Rb 85	Sr 88	Mo 98	Cd 111	Pb 208
Le. aequinoctialis 7339	1	0.000813492	45.7251	1062.68	2896.8	11713.5	4319.1	74024.9	8311.58	-0.0463182	1266.83	250.154	0.0273344	-0.0604912	18.6082	6.4412	0.00223939	-0.446054	1.84849	5.44028	13.7237	0.114738	-0.112796
Le. aequinoctialis 7339	1	-0.00440439	52.7934	1171.88	2866.07	11617.5	4078.34	76029.2	8821.22	-0.0411252	1619.6	253.771	0.0271098	-0.0759539	19.6216	3.85062	0.0189793	-0.374687	1.8967	5.395	16.4085	0.124767	-0.242951
Le. aequinoctialis 7339	1	0.0155499	46.9927	1366.14	2831.58	12373.8	4467.67	72613.8	8310.62	-0.0292577	1698.7	294.683	0.0353334	-0.0580513	17.4251	4.83535	0.0518391	-0.587155	1.7513	4.82161	14.0634	0.122312	0.443631
Le. aequinoctialis 7339	1	-0.00503859	48.4508	1466.47	3079.97	12439.2	4447.89	72351.1	8826.15	-0.0810593	1647.41	250.466	0.0254945	-0.0848289	17.7289	3.32823	0.00436008	-0.148251	1.75697	5.00128	14.5015	0.115787	-0.189792
Le. aequinoctialis 7339	1	-0.00541973	51.3344	1690.55	3018.86	12738.7	4067.46	75011.2	9117.3	-0.0532609	1947.65	263.104	0.0263324	-0.0817865	19.5946	4.19237	0.0345037	0.393049	1.7917	5.07819	16.6371	0.122222	-0.176308
Le. aequinoctialis 7339	1	-0.00293056	48.2628	1906.09	2862.22	12882.5	4572.22	70191.9	8879.01	-0.0355444	1160.5	269.005	0.0278986	-0.0743783	17.9625	7.15981	-0.0122813	0.27007	1.71261	5.18466	13.2386	0.119167	-0.217693
Le. gibba 9352	1	-0.00723646	32.6749	925.293	1546.64	12915.6	3335.57	83412.6	6760.61	0.707378	2182.74	268.263	0.0628483	0.314989	28.8541	6.23057	0.00976571	-0.0275298	1.8258	4.4258	5.71296	0.0137159	-0.285924
Le. gibba 9352	1	-0.00604635	31.0854	960.661	1377.85	13043.2	3586.01	80246.7	6701.52	0.271778	1731.53	297.433	0.0649573	0.135007	29.5304	5.15052	-0.0137314	-0.0602891	1.79881	4.49061	5.80757	0.0127468	-0.26444
Le. gibba 9352	1	-0.00799222	39.5712	1224.55	1566.54	13545.1	3354.87	82106.3	7160.54	-0.0939252	1676.11	234.599	0.0566615	0.330591	25.4879	21.7634	-0.00462053	-0.00430859	1.77577	4.52824	5.69764	0.0179407	-0.290114
Le. gibba 9352	1	-0.00719943	36.6041	1607.56	1522.67	13778.3	3503.44	79258.9	7359.15	-0.0857413	1473.05	311.345	0.0617516	-0.0314296	21.2844	3.98396	-0.00866922	0.292426	1.76467	4.667	5.80679	0.0107644	-0.273035
Le. gibba 9352	1	-0.00648294	30.5689	1451.42	1493.26	13922.3	3542.63	79020.9	7152.35	-0.0768209	1675.96	248.896	0.057136	-0.00727047	27.7442	5.33205	-0.00966211	0.266398	1.73935	4.48469	5.58785	0.0140936	-0.277406
Le. gibba 9352	1	-0.00544361	36.1336	1768.71	1462.57	13176.4	3438.6	81345.5	7497.3	-0.083927	1627.38	263.502	0.0596939	0.00748949	20.9205	4.09842	-0.0014448	-0.0368635	1.80855	4.64571	5.984	0.0148079	-0.224645
Le. japonica 8695	1	-0.0101245	38.6847	1052.2	1096	12309	3378.66	80627.3	8509.5	-0.0914889	1153.17	211.982	0.0328051	-0.0680066	16.7889	6.87946	-0.0114413	0.0617442	1.95096	4.4954	6.38695	0.0274341	-0.193815
Le. japonica 8695	1	-0.0107615	47.8409	860.022	1074.45	12061.6	3303.53	83392.1	8305.5	-0.114819	1892.76	206.536	0.0262923	-0.0803139	19.692	3.06305	-0.0134605	-0.297848	1.9396	4.50705	7.0096	0.0365292	-0.27573
Le. japonica 8695	1	-0.0117753	42.1844	1063.49	1051.58	12599.8	3254.16	82098.6	7918.96	-0.129756	1813.11	201.308	0.0320818	-0.0839053	23.862	3.67085	-0.014059	-0.0708696	1.92462	4.48158	6.82936	0.0418098	-0.291595
Le. japonica 8695	1	-0.0116514	40.7038	1140.39	1134.71	12224.6	3267.18	83610.9	8417.97	-0.131329	1176.71	196.12	0.0318624	-0.0630659	18.3963	3.96266	-0.00747405	-0.073885	1.92776	4.52209	6.27417	0.0274458	-0.287693
Le. japonica 8695	1	-0.0114261	33.2757	1326.18	1107.78	12278.8	3663.5	79168.6	8785.76	-0.0933868	748.579	202.397	0.0349476	-0.0635533	12.3196	11.8439	-0.0134091	0.150863	1.88877	4.30051	5.28125	0.01839	-0.283946
Le. japonica 8695	1	-0.0102135	29.4314	1163.38	1080.51	12518.4	3551.74	79313.8	8477.84	-0.0972531	891.49	205.231	0.0341839	-0.0679031	12.7855	6.46382	-0.0133437	0.243618	1.89644	4.32078	5.4588	0.0201774	-0.232253
Le. japonica 9250	1	-0.00839725	71.0774	1190.58	1312.65	11885.8	3376.4	80609	10576.9	0.0502923	2253.9	225.541	0.0482364	0.509859	26.0717	3.2894	-9.48383e-05	-0.0161163	2.0027	5.01348	7.51397	0.0391969	-0.179046
Le. japonica 9250	1	-0.00826829	58.7448	1094.15	1307.57	11965	3654.16	79000.3	11220.7	-0.040667	1263.27	224.311	0.0394838	0.00177067	19.751	3.85444	-0.00923476	0.52099	1.93365	5.31892	5.94961	0.034708	-0.170998
Le. japonica 9250	1	-0.0101324	66.4377	1096.86	1361.81	11629.5	3495.42	81473.4	10410.7	-0.0621502	1708.3	193.103	0.035185	0.0276423	19.4718	2.6687	-0.00933916	-0.0123564	1.96974	4.8826	5.99192	0.0235705	-0.229012
Le. japonica 9250	1	-0.00953029	62.3404	1313.34	1342.95	11886.6	3526.59	80709	10873.2	0.102575	1680.19	217.389	0.0406575	0.0890197	21.6088	8.37916	0.0316318	-0.00890029	1.94666	4.96286	5.91115	0.0285289	-0.180372
Le. japonica 9250	1	-0.00686379	54.1346	1261.66	1388.05	11708.5	3694.23	80099.1	10776.2	-0.0315076	1019.97	202.855	0.0440262	0.00377934	14.1716	3.7673	-0.00260151	1.04606	1.92312	4.96849	5.03722	0.0160954	-0.0324656
Le. japonica 9250	1	-0.00263035	54.8931	1569.85	1426.91	11517.9	3577.1	81942.2	11748.6	0.0105751	1031.28	236.7	0.0420753	0.0106561	15.3077	4.58928	-0.000427631	-0.195203	1.9425	5.14149	5.25014	0.0196682	0.185856
Le. gibba 9481	1	0.000952156	90.9804	1252.95	1492.59	12591.3	3594.5	79935.7	10992	0.288977	812.813	573.77	0.0488592	0.286872	17.2214	2.97401	0.00523218	0.87532	1.8573	6.83085	6.70364	0.11165	-0.0215093
Le. gibba 9481	1	-0.00395723	69.6664	1283.33	1469.02	11869.7	3508.97	83235	8829	0.0282304	821.993	412.023	0.0443306	-0.0107143	13.9978	2.67389	0.0128503	0.640983	1.89316	4.93036	6.86035	0.0994821	-0.0691354
Le. gibba 9481	1	0.00175624	90.9445	1746.01	1532.87	12188.1	3531.02	81937.1	10720	0.484296	867.113	1163.23	0.0534068	0.111374	19.3791	1.6112	-0.00467404	1.27578	1.87906	6.58851	6.36538	0.117762	0.139184
Le. gibba 9481	1	-0.00194662	76.7445	1330.33	1560.37	11236.2	3449.16	84801.1	8937.8	0.0389447	850.511	404.978	0.0432309	0.00360509	14.3256	1.25176	-0.000688034	0.418584	1.95175	5.28032	6.95139	0.0932983	-0.165253
Le. gibba 9481	1	0.00310358	81.5807	1579.59	1580.1	11754.5	3387.78	84506.6	9508.46	0.52798	783.539	487.348	0.0535943	0.111577	14.1349	3.28494	0.00129879	-0.221187	1.91898	5.7088	6.80073	0.0940706	-0.0624744
Le. gibba 9481	1	0.00243873	74.5105	1628.85	1481.52	11664.2	3380.17	84188.6	8721.17	0.283898	847.729	440.576	0.0507902	0.0202007	12.1049	3.01311	0.000201685	-0.214666	1.94024	5.15629	6.94719	0.0893495	0.0600979
Le. minuta 6600	1	0.0149017	56.4964	1067.38	2008.93	14600.3	3155.22	78594.5	9684.4	0.111574	1124.6	221.094	0.439366	-0.0227483	14.117	11.9013	0.0935407	0.971018	1.8069	6.4295	3.29628	0.203392	0.869701
Le. minuta 6600	1	0.00612235	62.6849	1152.99	1995.79	14085.6	3207.11	78992	9962.7	-0.0344884	1284.01	221.141	0.0581765	-0.0736718	13.526	11.2482	0.0390084	-1.8317	1.8401	6.80446	3.63836	0.174681	-0.0358851
Le. minuta 6600	1	0.0100509	56.573	1042.45	2008.58	14496	3179.28	78377.3	9261.82	-0.0332044	1164.91	203.077	0.0540479	-0.0736806	14.7295	24.9893	-0.00209017	-18.0565	1.81608	6.99501	3.30427	0.220194	1.21297
Le. minuta 6600	1	0.0140291	62.886	1064.45	2069.74	14150.2	3171.12	78864	9416.8	-0.0441876	1233.07	210.875	0.0536863	-0.0461191	14.4782	18.1715	0.00174706	2.23717	1.84835	7.25315	3.51471	0.201689	0.809817
Le. minuta 6600	1	-0.00316178	56.6419	1152.47	2078.63	13864.5	3123.52	79868.3	9996.31	0.0892969	1231.28	234.64	0.0532873	-0.0542736	15.1696	21.1385	0.0337135	-1.68347	1.87481	5.86074	3.5141	0.205547	0.657967
Le. minuta 6600	1	-0.00128295	60.7388	1161.35	2149.02	14581.7	3130.16	78662.3	9852.05	0.0767523	1167.56	250.038	0.0578987	-0.022518	15.3433	25.4647	0.0184005	1.91069	1.81639	5.88809	3.25819	0.148909	0.628861
Le. japonica 7123	1	-0.0114566	64.856	1111.96	1574.56	14139.6	3761.46	72133.6	11685.2	0.236066	1499.6	181.625	0.0327235	0.0639841	20.751	4.40789	-0.00886981	-0.356595	1.80394	5.37907	6.08139	0.0116281	-0.292588
Le. japonica 7123	1	-0.00952187	62.5337	1018.54	1640.3	13247	3698.73	74385.5	12279.6	-0.050401	1440.54	205	0.033311	-0.0642076	19.2567	9.88633	0.00942259	0.116184	1.8777	5.76111	5.71834	0.0175433	-0.278917
Le. japonica 7123	1	-0.0101826	63.58	1053.29	1596.82	13212.5	3668.6	74469.1	11627.1	0.0225274	1515.77	199.436	0.0311904	-0.0229491	22.8058	5.4277	0.00202154	0.23907	1.8905	5.63644	6.00921	0.0142263	-0.297134
Le. japonica 7123	1	-0.0068107	66.4123	1156.67	1640.06	12825.8	3710.78	75971.7	12292.9	-0.11522	1464.99	225.449	0.032674	-0.0745785	24.1092	5.54453	-0.0141904	-0.407922	1.88487	5.65722	6.09243	0.013605	-0.263579
Le. japonica 7123	1	-0.0104551	58.2283	1211.42	1616.76	12804.6	3830.52	75179.6	11667.8	-0.104375	1504.5	197.3	0.0306548	-0.076541	23.2404	5.88586	-0.0148943	-0.144147	1.86411	5.4945	5.95624	0.0120026	-0.160689
Le. japonica 7123	1	-0.00829556	52.2241	1325.39	1681.32	12357.9	3888.52	75982.8	11802.6	-0.0749287	1044.62	223.571	0.0549473	-0.0581467	19.7782	305.729	0.0159898	-0.589552	1.8771	5.31599	5.15765	0.377908	-0.12179
Le. minor 7295	1	-0.0102319	146.301	1079.95	2901.99	17213.8	3809.81	63357.4	10149.5	-0.123762	3391.86	268.891	0.0374297	-0.0469286	33.4613	5.44848	0.000225093	0.474589	1.6346	5.26225	16.6195	0.0675992	-0.296679
Le. minor 7295	1	-0.00709933	153.982	1174.19	2768.47	15859.2	3743.12	69296.8	10478	-0.0429262	2471.12	196.755	0.0361636	-0.0429044	25.7523	4.84152	0.00143966	0.201096	1.67469	5.53262	11.6279	0.0204504	-0.296913
Le. minor 7295	1	-0.0085003	141.771	1149.49	2741.28	15529	3976.47	69342.5	10867.7	-0.0968578	1925.9	194.272	0.0413076	0.0197204	24.2318	7.91576	-0.0122837	-0.403099	1.62985	5.4857	9.72268	0.0206742	0.937293
Le. minor 7295	1	-0.00845273	171.533	1225.03	2937.81	16131.6	4117.3	63880.7	11326	-0.0702169	1864.52	233.631	0.0442388	-0.0523339	26.6944	7.26411	0.00266796	0.320466	1.64138	5.80492	11.4448	0.0395653	-0.285507
Le. minor 7295	1	-0.00411974	163.987	1279.11	2719.93	15070.2	4158.82	66627.5	11558.2	0.0906995	1358.19	210.442	0.0512707	-0.00149254	22.2175	15.2904	0.00930233	1.26502	1.68604	6.96878	7.3537	0.0212692	-0.225214
Le. minor 7295	1	-0.00229821	147.932	1318.49	2945.54	14989.3	4117.45	66435.8	11742.8	-0.0265368	1049.68	242.34	0.0573357	0.354453	20.6585	22.0518	0.016401	1.24739	1.71512	6.1664	7.44654	0.0216611	-0.17807
Le. minor 8389	1	-0.0108648	58.8428	1010.97	1204.77	13290.1	3163.35	81324.9	8207.09	-0.073045	1167.16	142.615	0.0368511	0.037752	23.1568	22.9183	0.00416278	-0.193124	1.89353	4.42724	10.5464	0.0215149	-0.279478
Le. minor 8389	1	-0.0114393	62.5977	1220.61	1059.64	13459.8	3107.5	79840.5	8341.71	-0.108726	1465.84	176.26	0.0373107	1.06601	26.5363	4.39382	-0.00394342	0.335665	1.9295	4.45366	11.707	0.0206134	-0.290719
Le. minor 8389	1	-0.00957379	64.4632	1526.18	1109.39	13346.7	3242.57	79153.6	8753.62	-0.0998711	1378.66	195.337	0.0355774	0.0506713	28.8244	1.91224	0.00203117	-0.0497058	1.91168	4.59507	10.3862	0.0217876	-0.255221
Le. minor 8389	1	-0.0118232	66.6897	1501.86	1181.03	14216.5	3038.67	78655.3	9049.24	-0.115069	1172.02	178.484	0.0324676	-0.075865	22.0393	3.21271	0.00377071	0.443274	1.89272	4.72161	10.5931	0.0156031	-0.265425
Le. minor 8389	1	-0.010888	48.5539	1327.93	1196.74	13616	3225.64	80163.4	8256	-0.0974461	1012.41	167.726	0.0355374	-0.0701877	18.2335	10.7171	0.00796893	-0.321017	1.86087	4.20275	9.02705	0.0125665	-0.178744
Le. minor 8389	1	-0.00547286	38.3862	1583.76	1274.22	13230.5	3411.62	78550.4	8580.6	0.33862	804.075	200.524	0.0520886	0.194304	14.3583	13.9005	0.035609	0.13084	1.88007	4.2462	7.39201	0.0111903	0.384632
Le. minuta 9260	1	-0.00873751	42.2303	335.454	4589.75	11919.4	3612.68	81136.7	9291.16	0.0740845	1801.69	161.612	0.0429184	-0.0473497	20.4667	3.44791	0.00307091	0.0178827	1.90162	5.25557	6.33255	0.0170408	-0.0391668
Le. minuta 9260	1	-0.00658994	44.4118	480.013	4844.83	12154.6	3649.09	80943.5	9061.47	0.535997	1293.28	177.686	0.0418715	0.0230566	20.6772	4.9628	-0.00498818	-0.0145511	1.86531	5.20973	6.13181	0.0142975	-0.20348
Le. minuta 9260	1	-0.00825362	41.4073	380.712	4730.88	11675	3592.44	83269.8	9448.62	0.271383	1488.53	166.073	0.0466107	-0.0424362	21.5433	4.63451	0.00824135	0.0247665	1.88581	5.3148	6.49697	0.017167	-0.217934
Le. minuta 9260	1	-0.00565419	41.7927	372.025	4678	12051.5	3346.72	83003.2	9934.67	3.1813	1282.5	189.838	0.0448716	0.0192453	20.6738	7.21588	-0.0230314	0.0518567	1.93494	5.64227	6.20468	0.017233	-0.0845828
Le. minuta 9260	1	-0.00968495	47.6684	373.746	4817.88	11239.7	3620.3	83237.3	9528.72	0.000915199	1407.53	152.916	0.0414417	-0.019233	21.6146	8.37336	-0.010112	0.109087	1.92862	5.46483	6.73952	0.0188911	-0.185516
Le. minuta 9260	1	0.0115521	46.7166	461.155	4755.86	11327.8	3526.32	83107	9850.34	0.2182	1310	200.379	0.0483351	0.340332	21.0093	16.9848	0.0449502	0.0438573	1.95478	5.68424	6.1768	0.0231406	0.18522
La. punctata 0049	1	-0.0039503	143.121	1459.55	3065.74	12018.2	5540.95	67958.1	11592.9	0.0108321	2511	275.959	0.0447548	-5.77312e-05	25.5541	16.7216	0.00118657	-0.845156	1.52528	7.18843	5.87544	0.0575119	0.0148356
La. punctata 0049	1	0.0161671	149.411	1556.2	2855.1	12664.1	5219.5	67197.5	11983.6	0.146895	1953.45	307.529	0.0547447	0.0101576	27.6656	13.0066	-0.0154988	-0.0245703	1.58133	7.53116	6.18473	0.0706315	-0.191254
La. punctata 0049	1	-0.00770666	139.576	1939.58	2872.54	12340.5	5366.52	67720.5	11656.2	0.13698	2012.25	235.547	0.0534885	0.0379506	107.694	30.0718	0.0164947	1.5409	1.55478	7.81339	6.09417	0.0656593	0.535674
La. punctata 0049	1	0.120479	139.059	1518.43	3036.24	12802.5	5506.68	64385.5	13874.3	0.104448	1941.68	332.994	0.17476	7.93182	448.568	6328.23	1.11885	-0.427094	1.53129	10.9117	6.72829	0.449038	560.146
La. punctata 0049	1	-0.00578164	158.446	1673.18	2923.3	12466	5311.68	67859.1	11904.3	-0.0943217	2207.32	281.453	0.048852	0.0106485	29.8812	28.996	0.0078148	-0.442038	1.55594	7.5806	5.72224	0.0751186	0.73631
La. punctata 0049	1	-0.00158292	172.4	1899.9	2986.13	12765	4901.06	69456.3	13849.5	-0.0411426	2148.99	377.759	0.0577246	-0.00436999	30.1619	45.591	-0.0128964	0.35901	1.62748	8.60673	7.48483	0.0682612	2.12527
La. punctata 7760	1	0.00433506	108.222	1815.41	4856.92	15426.7	3963.33	72494.7	18003.1	0.137027	1697.19	284.911	0.0471689	-0.00440288	20.1351	11.1833	-0.0194326	0.0698139	1.56962	9.98403	6.9418	0.183149	1.27731
La. punctata 7760	1	-0.00428058	128.037	1815.8	4708.61	14753.9	3708.91	75081.6	17138	0.165154	2350.84	294.078	0.0518836	-0.0476176	21.5741	9.96085	-0.00818628	-0.431856	1.67725	9.87098	6.88881	0.0726447	-0.0535056
La. punctata 7760	1	-0.000250556	109.535	1850.26	4930.51	15698.5	3899.44	72513.8	17308.1	0.0966948	1851.14	300.645	0.0501256	-0.0144583	20.4955	12.6473	-0.0188372	-0.106054	1.55949	9.84618	6.94151	0.0776319	0.384437
La. punctata 7760	1	6.2793e-05	122.067	1881.89	4600.27	14646.9	4030.39	72744.3	16970.9	0.239128	2135.75	301.425	0.0481517	-0.0358156	19.9001	11.9869	0.0185155	-0.261713	1.63267	9.99745	6.84551	0.0747852	0.222571
La. punctata 7760	1	0.0022461	116.553	2023.1	4855.87	14951.3	4060.47	71170.4	18143.3	0.99846	1650.92	323.904	0.0592116	0.311059	19.2098	17.3955	0.0150845	-0.331932	1.62413	10.5478	6.63201	0.062364	0.275874
La. punctata 7760	1	0.0040209	116.327	2156.89	4847.12	15254.4	4074.33	70637.9	18355.6	0.260196	1697.03	364.805	0.0569916	-0.00591698	20.2447	25.813	-0.00118153	0.132852	1.59606	10.3464	7.13185	0.10212	0.981493
Le. perpusilla 8539	1	-0.00741365	30.4478	2657.35	1577.22	11902.9	5350.02	71461	7881.33	-0.0788713	1537.61	200.31	0.0325707	-0.0566362	24.9648	3.85097	-0.0134437	0.15932	1.52137	4.82759	9.93311	0.0787585	-0.228992
Le. perpusilla 8539	1	-0.00828852	23.2208	3727.42	1512.02	12430.1	5069.89	73520.4	8347.81	-0.0567081	2658.43	204.515	0.0273367	-0.0825059	25.2278	3.33842	8.55565e-05	-0.0814388	1.50789	4.65354	11.0384	0.0859033	-0.22447
Le. perpusilla 8539	1	-0.00681416	18.2466	2559.04	1562.76	12678.4	5131.45	72812.3	8132.55	-0.0762365	1411.62	199.172	0.0314851	-0.0135305	24.2597	4.32593	0.00373718	-0.0357182	1.47365	4.60116	8.5643	0.0576167	-0.14346
Le. perpusilla 8539	1	6.21395e-05	24.3133	2666.94	1492.56	12711.2	5230.94	70805.5	8065.09	-0.0778348	1527.48	207.049	0.0329105	-0.077715	25.8264	5.23092	-0.0170064	-0.753767	1.48337	4.6753	9.43892	0.0634253	-0.164906
Le. perpusilla 8539	1	-0.00578131	23.3891	2666.48	1482.28	12469.4	5629.75	68927.1	8113.26	-0.0329553	1445.88	202.081	0.031407	-0.0513004	25.1685	4.82452	0.00781724	-1.43427	1.41611	4.41681	8.6518	0.0576627	-0.136428
Le. perpusilla 8539	1	0.000390185	24.1414	2871.17	1557.42	12834	5281.14	71241.3	8667.8	0.0876016	1424.4	218.113	0.0593648	0.191396	25.3681	237.816	0.00245531	0.584736	1.44019	4.68427	8.47472	0.0824971	0.181113
Le. trisulca 7192	1	0.0396566	738.906	3377.9	3204.71	22383.4	4017.08	32334.6	16308.2	0.317989	2472.55	7196.42	3.17612	0.076042	30.3084	310.727	1.26478	5.49512	1.8274	10.9166	7.39146	0.360439	3.9426
Le. trisulca 7192	1	0.0350961	489.866	2506.78	3334.31	23233.6	4546.4	30623.1	16920.2	0.488441	2504.27	11917.5	1.01857	0.0957883	26.1841	111.187	0.179561	-0.631691	1.63884	10.8546	7.04795	0.303543	1.87893
Le. trisulca 7192	1	0.00460028	483.832	521.599	3577.47	23818.2	4954.92	27083.8	21126.4	0.0943394	3884.19	5316.17	0.435003	-0.0765964	29.2058	83.6689	0.0554681	3.20185	1.49331	9.92225	6.67257	0.0928812	0.877822
Le. trisulca 7192	1	-0.00159129	673.599	536.653	3522.47	25559.8	4473.28	31481.6	22457.7	0.0468348	5139.91	8563.85	2.89546	-0.0778093	23.2061	200.249	0.463332	-0.637767	1.66489	10.6796	8.84823	0.117235	0.126929
Le. trisulca 7192	1	0.00172757	684.929	558.179	3287.61	23794.9	4576.05	30967.2	24023.3	0.0494685	5751.89	8280.17	1.62229	-0.0800545	21.3099	148.168	0.107852	-0.279505	1.62828	11.3671	9.3896	0.111417	0.238719
Le. trisulca 7192	1	0.00932746	1035.28	478.008	2767.49	23484.4	4474.1	31389.2	24096.4	0.0975259	8977.02	6180.51	4.51848	0.030174	16.8325	280.159	0.332401	1.64693	1.66459	12.2805	10.8382	0.147791	0.31084
Le. turionifera 7683	1	-0.00981204	30.4196	369.452	1367.24	13577.8	5408.98	60802.1	8339.08	-0.0685387	1746.57	178.762	0.0298083	-0.0659011	24.0752	12.16	0.0130202	0.947566	1.56125	4.3753	9.03608	0.0204827	-0.282556
Le. turionifera 7683	1	-0.00976173	30.3206	417.001	1295.68	13968.8	5446.81	58696.1	8433.62	-0.0825563	1678.28	209.197	0.0378495	-0.0660936	28.8443	14.0919	-0.0277644	0.949635	1.55264	4.24513	8.7739	0.0216579	-0.254374
Le. turionifera 7683	1	-0.00892349	36.8189	435.793	1332.23	14246.9	5363.34	59082.8	8664.17	-0.0956437	1708.13	205.494	0.0343322	-0.067417	32.7213	10.0358	0.00159999	-0.0568593	1.53973	4.4131	8.79004	0.0167549	-0.286471
Le. turionifera 7683	1	-0.0110884	31.8527	435.861	1299.35	14953.7	5527.05	55652.8	8159.55	-0.0932671	1610.05	204.696	0.0361218	-0.0801225	23.2623	6.35622	-0.00322755	0.216785	1.48099	4.2014	8.13317	0.0188277	-0.29089
Le. turionifera 7683	1	-0.00756673	29.8199	539.511	1291.18	13925.5	5511.7	57680.4	8323.72	-0.0865961	1616.81	225.995	0.0297327	-0.0641416	22.6444	21.0923	0.0184739	-0.0817231	1.55954	4.62352	8.24988	0.0144199	387.543
Le. turionifera 7683	1	-0.00208029	23.9856	624.143	1278.49	13847.4	5915.53	54948.9	8431.16	-0.0566832	1455.54	242.149	0.0324494	0.183677	19.6363	13.0745	0.019629	0.536673	1.49181	4.32152	7.54941	0.0198868	-0.17922
Le. tenera 9020	1	-0.00946487	33.53	520.43	1507.48	10177.6	3912.54	88478	5908.8	-0.00284978	1162.87	266.098	0.0411299	0.00423302	24.8844	10.7647	-0.0138819	-0.0253346	1.82304	3.16132	21.0764	0.0386381	-0.287245
Le. tenera 9020	1	-0.00958394	23.7111	569.362	1476.44	10677.2	3969.05	87366.5	5932	-0.0871801	974.451	246.885	0.0437404	-0.0401508	23.7812	7.02181	-0.0216565	-0.000838379	1.77048	3.0717	17.8981	0.0388575	-0.281712
Le. tenera 9020	1	-0.00835401	38.3526	495.229	1596.88	9830.23	3992.97	89792.3	6229.48	-0.0806405	1200.12	303.584	0.0392143	-0.0555864	23.8255	6.5914	-0.00579417	-0.0215376	1.80369	3.22891	22.2927	0.0515979	-0.272029
Le. tenera 9020	1	-0.00750422	27.6141	578.359	1467.8	10620.3	4034.58	87530.9	6078.55	-0.0761425	1127.51	284.392	0.0411609	-0.0477484	25.1834	7.40835	-0.0140413	0.0158824	1.74992	3.20843	21.0556	0.0513216	-0.257322
Le. tenera 9020	1	-0.0108959	25.6163	433.113	1513.89	10574.6	4170.58	86183.9	5855.49	-0.0117894	1083.85	275.609	0.0372134	-0.0195851	26.1996	7.55847	-0.010536	0.0127497	1.73986	3.02527	19.2548	0.0449799	-0.305922
Le. tenera 9020	1	-0.0102928	42.9199	358.457	1915.73	10363.1	3972.75	88439.1	6088.67	-0.0699005	1210.66	292.471	0.0315604	-0.0471312	23.7194	5.74616	-0.0276304	0.00403057	1.78041	3.23188	21.5731	0.0473632	-0.305455
Le. turionifera 9109	1	-0.0110585	23.208	507.543	1201.99	13403.6	4427.87	67389.8	6939.67	-0.111009	2019.48	212.376	0.0294556	-0.0736962	26.8446	2.64005	-0.00436213	-0.596246	1.7704	4.00247	7.42881	0.0145819	-0.295552
Le. turionifera 9109	1	-0.0103119	26.4132	477.429	1216.03	13250	4305.14	68803.9	7056.94	-0.104929	2102.88	216.216	0.0287878	-0.0413788	27.7664	3.09359	-0.0157446	0.106261	1.79785	4.01231	7.75594	0.0178493	-0.251621
Le. turionifera 9109	1	-0.00791053	27.362	388.708	1245.1	12772.9	4322.69	69099.3	6825.03	-0.0688106	2070.84	212.724	0.0297306	-0.056508	27.5634	3.35463	-0.0139478	-0.494373	1.8413	4.17859	7.78607	0.0171186	-0.253796
Le. turionifera 9109	1	-0.00859742	25.0012	448.492	1308.37	12286	4264.9	70796.2	7025.24	-0.0770845	1505.24	224.875	0.0324479	-0.0495617	23.0615	5.76143	0.00915014	1.17366	1.87848	4.30277	7.33505	0.014489	-0.2742
Le. turionifera 9109	1	-0.00944797	23.779	528.738	1282.85	12462.9	4367.75	69838.7	7085.23	-0.0193629	1604.42	289.477	0.030616	0.0103287	25.2581	4.12425	0.00274137	-1.59023	1.84415	4.19677	7.53806	0.0168823	-0.222581
Le. turionifera 9109	1	0.000439899	19.9635	568.576	1330.75	11819.7	4492.41	69831.5	7160.33	0.0835947	1135.62	251.948	0.0386629	0.0194039	18.1127	8.09411	0.00163389	-1.07624	1.87666	4.41134	6.13282	0.0170744	-0.0973189
Le. tenera 9243	1	-0.00211928	17.9596	546.263	3550.54	11950.7	3902.59	85901.2	5739.49	0.192043	1693.33	188.548	0.0310618	0.0369425	36.8453	65.2849	0.019977	-0.0131495	1.67806	3.53557	50.4741	0.0998897	-0.158698
Le. tenera 9243	1	-0.00638179	28.1598	585.367	3627.86	12036.5	3935.63	84671	6111.02	0.0532198	1797.71	217.5	0.0252065	-0.00102467	43.6255	11.9376	0.0376687	-0.0361727	1.68615	3.70957	55.0405	0.0894064	-0.256664
Le. tenera 9243	1	-0.00149726	16.0399	687.213	3283.21	11687	4266.92	83249.2	5897.71	0.124435	1689.87	233.543	0.0776722	0.910405	36.4778	9.29034	0.054889	-0.0183841	1.64461	3.5125	52.2268	0.0916056	-0.237618
Le. tenera 9243	1	0.00616612	15.6855	604.144	3871.52	11523.8	4014.37	85206.3	5826.31	-0.0374057	1774.95	213.777	0.0284125	-0.0213591	42.8879	14.9302	-0.00469468	-0.00969588	1.70617	3.85306	52.5275	0.0870377	-0.151914
Le. tenera 9243	1	0.0121698	2.91165	700.48	3433.99	10746.3	3822.75	80085.5	5323.95	-0.0625031	1570.83	224.619	0.0269231	-0.00953124	36.258	49.5943	0.0051167	0.016762	1.99247	3.70142	43.1378	0.106411	0.00191128
Le. tenera 9243	1	0.0173973	3.77055	830.719	3539.07	11955.3	4128.63	83035.9	6301.09	0.170935	1597.64	287.432	0.0476885	0.0966987	34.0373	23.3287	-0.0100696	-0.0785299	1.66708	4.01839	44.4589	0.0787939	2.50311
Le. valdiviana 7005	1	-0.010493	117.437	610.111	5083.69	8902.78	6089.5	70591.4	8615.16	-0.044882	1731.84	181.001	0.0272118	-0.0519843	26.4893	13.7928	-0.0173967	3.30179	1.63717	4.87362	4.64964	0.0163329	-0.173395
Le. valdiviana 7005	1	-0.0102788	117.753	490.404	4877.41	8862.59	6047.07	70271.2	8337.07	0.09193	1904.41	192.667	0.0267925	0.0345958	26.0257	6.49002	-0.0107495	-3.50091	1.66491	4.66546	4.62139	0.0188828	-0.272904
Le. valdiviana 7005	1	-0.00994287	117.421	642.22	5150.64	9156.17	5907.7	69336.5	8633.86	0.2446	1556.29	191.265	0.0272378	0.0392351	27.307	23.3178	0.00709897	-12.2015	1.7024	4.78911	4.67426	0.0157446	0.706051
Le. valdiviana 7005	1	-0.00982131	131.543	538.005	4883.35	8418.68	6108.37	69264.7	8744.89	0.140627	2386.29	237.768	0.0306424	0.0372454	28.4578	7.69237	0.0631583	-4.29919	1.72066	4.90782	4.52412	0.0205639	-0.153176
Le. valdiviana 7005	1	-0.00552467	118.667	559.295	4907.11	8658.31	5998.93	70562.2	8589.95	0.344938	1835.13	208.607	0.0276395	-0.00064848	28.2152	6.78227	-0.00327979	1.70093	1.69932	4.63168	4.58581	0.016967	-0.149408
Le. valdiviana 7005	1	-0.000184166	105.088	610.265	5097.75	8778.08	6110.27	69315.1	8144.62	0.331541	1363.18	234.596	0.0296959	-0.000113551	25.3115	20.7737	-0.0137875	2.48507	1.67587	4.8454	4.55607	0.0141808	-0.0293625
Le. valdiviana 9233	1	-0.0110901	114.166	194.429	6204.28	10530.4	5399.19	69468.6	10702.1	-0.0173857	1301.07	168.552	0.0435683	-0.0324058	24.1963	11.1248	0.00320579	-0.136777	1.71635	5.32798	6.02846	0.0166545	-0.265247
Le. valdiviana 9233	1	-0.00947636	95.4844	199.891	5582.54	9969.64	5364.55	71398.4	10891.3	0.00699781	1368.79	174.953	0.0459049	-0.000205427	20.6328	12.7021	-0.00111916	-0.174429	1.74839	5.44245	6.70885	0.0151631	-0.241
Le. valdiviana 9233	1	-0.00966886	100.946	221.877	5698.77	9986.47	5727.39	68148.4	10249.7	1.22655	1190.43	166.728	0.0480125	0.586485	17.1453	8.76754	0.00771525	-0.222167	1.69662	5.40214	6.09671	0.016302	-0.221453
Le. valdiviana 9233	1	-0.010684	104.664	219.417	5723.25	10042.4	5393.8	71259.8	11071	0.290975	1375.18	173.375	0.0445261	0.0660222	20.7828	7.98306	-0.00444961	0.965919	1.73267	5.38186	6.40689	0.0113511	-0.221854
Le. valdiviana 9233	1	0.00910914	111.672	211.089	5916.19	9475.78	5505.44	71758.5	10838.8	-0.073848	1368.22	170.186	0.0447113	-0.0341719	21.034	12.3718	-0.0104284	-1.44996	1.74831	5.44249	6.8816	0.0135638	-0.171878
Le. valdiviana 9233	1	-0.00488894	97.7438	186.328	5643.32	9428.95	5610.28	71140.9	11100.4	3.23193	1339.47	161.276	0.0564613	0.777171	19.9509	14.971	0.0591104	-3.63636	1.73166	5.51307	6.97906	0.0166978	-0.213259
Le. yungensis 9208	1	-0.0107172	109.743	124.876	15761.9	12741.6	5512.57	63832.3	11483	0.0489912	1421.65	202.573	0.0538818	0.0380036	25.4243	9.19566	-0.0196353	-0.492711	1.55	5.47167	22.4506	0.0420371	-0.223768
Le. yungensis 9208	1	-0.0107441	112.036	125.289	13120.2	13280.1	5411.8	62638.9	11267.3	-0.0665972	1388.03	198.631	0.0526552	-0.0288447	25.6962	8.868	-0.00319008	0.632542	1.55084	5.34171	20.687	0.0347982	-0.260767
Le. yungensis 9208	1	-0.00646212	117.627	125.176	15743	12817.9	5594.5	63818.8	11559	0.161652	1369.96	192.611	0.0524829	-0.0393691	26.1707	5.99637	-0.0132073	-0.0161921	1.51204	5.32586	20.7933	0.0402976	-0.020966
Le. yungensis 9208	1	-0.00683594	118.923	135.582	15845.3	12870.9	5383.53	63687	11896.6	-0.00489811	1330.36	202.324	0.0657298	-0.0309367	25.0855	6.89478	0.0012728	0.154235	1.58409	5.66515	20.4718	0.0377116	0.14997
Le. yungensis 9208	1	-0.010115	116.743	186.829	15991.3	12950.9	5349.85	64457.6	11954	-0.0973701	1386.79	206.266	0.0534778	-0.0409534	26.0738	7.68053	0.00977704	-0.224707	1.5677	5.64952	21.606	0.051147	-0.293711
Le. yungensis 9208	1	-0.00418315	111.941	179.6	13296.9	12234.3	5702.1	63549	11478.6	0.572898	1262.1	202.164	0.058717	0.0447572	24.2199	11.9648	0.0146615	-0.344793	1.54994	5.67263	17.9402	0.0352417	-0.0285032
Le. yungensis 9210	1	0.00671943	137.173	310.855	7125.16	15491.3	6469.09	37060	11126.2	0.64966	2596.16	562.398	0.146167	0.128735	18.3434	26.8408	-0.0616665	1.66983	1.53606	6.36883	6.58599	0.104579	-0.163108
Le. yungensis 9210	1	0.000842537	214.254	331.667	8295.56	18479.1	8297.08	41313.4	16562.9	-0.0123291	3965.14	840.174	0.203522	0.357406	22.4842	51.8398	-0.0470823	4.55787	1.78246	9.53741	8.67087	0.18067	0.286983
Le. yungensis 9210	1	0.0479807	148.807	301.739	7059.71	14970.2	7966.11	33246.6	12174.4	0.144158	2862.19	743.304	0.166444	0.0206036	18.2549	40.5638	0.0280089	0.280041	1.54412	7.13402	7.09959	0.120205	2.73092
Le. yungensis 9210	1	0.0764655	171.933	299.36	6694.7	13469.6	7874.82	34183	13013.9	0.120889	2817.44	795.658	0.216394	0.230257	17.9835	88.6924	0.122178	-0.741338	1.72316	7.59552	6.27647	0.133471	7.17427
Le. yungensis 9210	1	-0.000667885	166.876	175.462	5649.79	15174.7	5876.58	48071.5	11865.6	-0.0072051	2527.21	870.071	0.166303	0.137267	13.6386	28.5869	0.088235	-52.1137	1.51555	6.44032	7.12561	0.0532543	-0.0952007
Le. yungensis 9210	1	-0.00144451	146.688	155.484	5334.83	14728.2	6461.41	39218.5	13839	-0.0578502	2666.73	728.399	0.160157	0.0931692	12.5891	41.6687	0.0140464	2.27476	1.57704	7.12657	6.24776	0.0633769	0.774053
Sp. intermedia 7820	1	-0.00612534	-1.57348	283.145	5152.1	13591.7	3883.1	75798.5	11259.3	-0.0936023	1265.25	146.231	0.0655205	-0.0595485	17.4486	9.94662	0.00362142	-0.538374	1.73633	6.10088	3.46792	0.0239191	-0.219153
Sp. intermedia 7820	1	-0.0113391	17.9141	268.513	5976.81	13806.2	3833.89	74960.6	13421.2	-0.0265308	1581.24	243.246	0.0733497	-0.0575404	26.8307	5.04647	-0.00784802	0.324239	1.74877	7.18284	4.15678	0.069727	-0.0123063
Sp. intermedia 7820	1	-0.0046638	9.41888	367.664	5667.22	13166.7	3827	77237.6	12240.1	-0.0303296	1257.49	190.605	0.0743541	0.0873444	20.5726	4.22149	-0.00183461	0.413915	1.77183	6.94407	3.71993	0.0407945	-0.258815
Sp. intermedia 7820	1	0.00369367	0.313316	288.568	5316.85	13437.7	3790.97	76131.1	11269.4	0.121548	1066.61	157.354	0.064308	-0.0484515	15.4723	6.02924	-0.00586987	-0.0957757	1.7794	6.23046	3.4759	0.0386936	-0.00144465
Sp. intermedia 7820	1	-0.00818732	7.13408	294.659	5773.82	13510.3	3802.04	75367.5	12537.6	0.0717562	1197.99	131.927	0.0688969	-0.0111507	17.0227	4.60209	0.00496074	-0.176624	1.78546	6.89241	3.57392	0.0200873	-0.270603
Sp. intermedia 7820	1	0.016153	1.33852	340.509	5260.23	13650.8	3820.86	74753.6	11555.7	1.14441	1221.87	170.935	0.0748675	-0.00575399	15.3866	7.07522	-0.0211843	0.35639	1.77702	6.61149	3.58494	0.018438	0.125028
Sp. intermedia 9227	1	-0.0133189	38.3602	156.443	6686.97	14556.4	3879.56	74006.7	15943.5	-0.0674118	994.494	141.177	0.066817	-0.00525836	15.1852	8.10016	-0.0166265	0.201713	1.66632	8.24875	7.54657	0.0568593	-0.266654
Sp. intermedia 9227	1	-0.0135639	44.2589	220.693	7249.01	14150.1	4081.24	73870.9	17182.5	-0.0954906	1131.36	205.527	0.0814432	-0.0565628	30.2577	4.75235	-0.015155	0.122279	1.64627	8.38881	8.60255	0.0909142	-0.270626
Sp. intermedia 9227	1	-0.00845057	55.6194	170.187	6967.51	14361.1	3766.39	74643.2	17058.8	-0.00930708	1207.39	227.098	0.09039	-0.0137084	28.6343	9.57004	0.0027975	0.0173908	1.71437	8.56808	9.61291	0.115237	-0.188158
Sp. intermedia 9227	1	-0.0133949	32.2118	159.854	6718.32	15278.7	3857.06	73248.8	15804.4	-0.0692996	941.382	142.355	0.0681663	-0.038103	14.4917	4.00041	-0.0136116	0.0134064	1.60669	7.70852	7.09412	0.0537129	-0.207055
Sp. intermedia 9227	1	-0.0106487	41.5521	156.463	6622.82	14630.1	4086.92	71788.5	15990.8	-0.0125727	1095.29	184.763	0.078898	-0.0249021	19.1986	6.26613	-0.0128243	-0.240759	1.63792	9.71608	7.79895	0.0842149	-0.133199
Sp. intermedia 9227	1	-0.0144597	29.0695	137.795	6454.43	15151.2	3804.76	74563	15150	-0.0947721	893.321	125.118	0.0634654	-0.052102	14.5023	5.57668	-0.00351935	0.132709	1.60839	7.49487	6.68258	0.0401639	-0.294813
Sp. intermedia 9394	1	-0.013351	31.1557	135.958	5681.22	15335.7	3737.75	71876.9	20258.7	-0.0246438	963.169	297.308	0.0948804	-0.0127992	21.1232	5.88427	-0.00552217	0.527566	1.67595	10.5017	4.43541	0.23075	-0.19094
Sp. intermedia 9394	1	-0.0143791	35.7505	161.904	5396.29	14612	4069.29	71139.3	20073.5	-0.11507	853.543	148.036	0.0815211	-0.0677323	13.551	3.4348	-0.0163181	0.417071	1.66224	10.3942	3.96589	0.0999253	-0.275307
Sp. intermedia 9394	1	-0.0134626	27.7228	144.4	5588.15	15204.2	3960.62	71691.5	20040	-0.0867121	886.914	146.629	0.0758069	-0.0542479	13.274	4.87413	-0.0293696	-0.351584	1.61678	10.3635	4.67198	0.0474909	-0.284762
Sp. intermedia 9394	1	-0.0123046	23.163	159.172	4870.91	14441	4101.38	72411.2	19778.2	-0.0752968	826.751	106.025	0.0795676	-0.0523467	11.4302	5.28831	-0.0114586	0.16983	1.6401	9.67846	3.81262	0.0511093	-0.298362
Sp. intermedia 9394	1	-0.0117167	14.3602	139.527	6016.48	15365.3	3970.19	70635.2	20947.8	-0.0659794	890.048	154.483	0.0805821	-0.0504498	16.4908	4.64882	-0.00867265	-0.0113957	1.61999	10.2961	4.06475	0.10246	-0.235346
Sp. intermedia 9394	1	-0.013018	24.7793	173.827	5185.63	14401.4	3834.05	73878.1	20105.5	-0.103606	1063.88	175.24	0.0804495	-0.0488126	22.4637	5.68946	-0.0100156	0.139931	1.70417	10.2916	4.46989	0.170053	-0.195621
Sp. polyrhiza 7373	1	0.00072837	48.2615	685.979	2638.39	15273.1	3894.09	67532.3	7795.63	0.0653864	1259.8	135.95	0.0325831	0.0135632	27.3243	31.448	-0.0283709	0.0513294	1.73401	4.39529	5.91164	0.0173015	-0.104933
Sp. polyrhiza 7373	1	0.00541056	42.1993	671.818	2695.78	15230.8	3970.45	68834.5	7760.5	0.224046	1356.92	141.175	0.0319689	0.00506127	25.2793	17.8946	0.0732292	0.709254	1.68	4.54782	6.15055	0.0250241	0.00525685
Sp. polyrhiza 7373	1	0.000526445	49.6031	739.377	2727.25	15879.1	3334.26	72674.1	8061.63	0.62159	1412.9	163.264	0.0349809	0.0440085	25.1708	20.8761	-0.0135968	-0.48658	1.73536	4.69838	6.82543	0.0239545	0.483579
Sp. polyrhiza 7373	1	0.0115438	41.6653	661.127	2671.2	16258.5	3380.21	70662.3	8131.01	10.6708	1694.16	194.534	0.0386324	0.0304928	27.7502	43.8833	0.0562576	0.680452	1.72293	4.84853	7.77767	0.0274682	-0.0423045
Sp. polyrhiza 7373	1	0.0845154	135.543	586.135	3284.36	15608.4	4066.46	62681.2	8549.83	0.0388145	1939.86	250.629	0.0484519	0.0057345	28.2102	42.244	0.0447561	-0.603266	1.75126	5.98673	9.44252	0.0498129	-0.159893
Sp. polyrhiza 9192	1	0.0146515	146.467	690.765	3132.22	14713.9	4213.74	66386.3	9076.79	0.094812	1587.79	257.849	0.0510612	0.0348376	21.8665	26.911	0.0362097	-0.889121	1.71488	5.39842	7.40588	0.0432127	-0.0554721
Sp. polyrhiza 9192	1	-0.00888307	3.18995	259.675	1916.08	11140.1	4489.72	73795.1	9959.42	0.589301	1382.37	262.462	0.0552362	0.134066	28.8445	6.04199	0.00268333	-0.490641	1.86175	6.10289	3.47087	0.0125535	-0.237133
Sp. polyrhiza 9192	1	-0.00715541	-5.56763	229.505	1920.81	11381.1	4797.01	71604.4	9451.1	0.705473	1041.74	231.605	0.0447557	-0.0474238	17.8806	4.63029	-0.019625	-0.0900618	1.77711	5.59777	2.71435	0.0113061	-0.241824
Sp. polyrhiza 9192	1	-0.00701061	-8.61153	223.124	1881.6	10734.5	4796.64	73411.6	9652.73	0.337708	1139.63	249.508	0.054819	0.0713394	19.7568	3.25428	0.014536	-0.242069	1.81019	5.54212	2.98779	0.00687342	-0.152973
Sp. polyrhiza 9192	1	-0.00799089	-1.61086	244.774	1755	10664.7	4733.72	73956.7	9946.52	0.166294	1310.82	235.253	0.0432404	-0.0170818	21.4709	4.82023	-0.0117352	-0.188007	1.8276	5.80672	3.29916	0.00730431	-0.251025
Sp. polyrhiza 9192	1	-0.00675199	-1.8682	238.938	1890.15	10479.6	4461.18	75822.9	9907.98	0.0501969	1360.17	247.564	0.0503725	-0.0262742	24.9723	6.07039	-0.00317783	0.229222	1.90112	6.23839	3.55171	0.0103027	1.03053
Sp. polyrhiza 9192	1	-0.00687104	-3.92194	247.58	1859.69	11137.5	4514.6	73151.4	10086.2	0.211587	1143.48	209.436	0.0469821	-0.033497	19.5113	6.29108	-0.002558	-0.115291	1.86895	6.41254	3.00242	0.00560569	-0.167551
Wo. arrhiza 7196	1	-0.0131665	-24.4068	380.962	737.18	11443.4	3144.93	84519.3	3429.59	0.0832734	868.989	98.3358	0.0156108	0.00863347	5.55838	6.76265	0.0437696	-0.150784	2.0423	2.35633	3.23875	0.0130413	-0.303197
Wo. arrhiza 7196	1	-0.0139492	-26.8948	338.511	738.011	11777.3	3142.96	82784.1	3268.19	-0.100428	818.221	70.7886	0.0103035	-0.079843	5.8165	2.42408	-0.0163611	-0.571364	2.04561	2.18834	3.31883	0.0117406	-0.251598
Wo. arrhiza 7196	1	-0.0140826	-26.5856	363.85	734.732	11488	3205.31	83541.9	3412.53	0.0427366	826.968	69.5659	0.0103135	-0.0023865	6.39355	4.7692	-0.00524811	0.607861	2.03937	2.22913	3.28269	0.0124134	-0.299547
Wo. arrhiza 7196	1	-0.0129983	-27.0082	350.205	734.261	11832.4	3070.44	84407.7	3410.95	-0.100934	873.209	64.4132	0.00897128	-0.0743857	5.66294	3.56206	0.00331056	-1.11623	2.02515	2.19037	3.37608	0.0134003	-0.244383
Wo. arrhiza 7196	1	-0.0118631	-25.118	361.903	753.844	11553.4	3278.54	83307.1	3554.72	-0.105077	777.09	62.0551	0.00986193	-0.0722688	6.08981	3.41037	0.0116374	0.999566	2.01123	2.1735	3.34898	0.0152175	-0.106956
Wo. arrhiza 7196	1	-0.0114713	-25.727	368.174	775.881	11266.8	3358.99	83433.9	3352.99	-0.0908649	727.021	63.3613	0.0112587	-0.0635595	6.24631	5.46902	0.00518771	-0.224184	2.01367	2.2085	3.36654	0.0149075	-0.270344
Wo. australiana 7211	1	-0.00722709	-24.1083	365.634	1480.47	10221.6	4606.95	95186.7	3185.87	-0.108058	1186.46	101.721	0.0176905	0.108034	19.3243	1.71715	0.000730834	-0.0561709	1.40632	2.94246	8.27148	0.0937818	-0.23596
Wo. australiana 7211	1	-0.00470481	-24.7564	345.423	1458.96	9746.57	4634.73	95627.3	3130.88	-0.0809744	1275.68	99.5478	0.01763	-0.0688427	19.9175	1.39871	-0.000679861	-0.807559	1.44232	3.09851	8.21585	0.0945039	-0.25495
Wo. australiana 7211	1	-0.00375774	-23.2279	387.868	1521.61	9978.42	4495.84	95281.4	3238.24	-0.0228947	1248.56	103.827	0.0175477	0.0451445	19.5396	3.03806	-0.0253278	-0.526075	1.4726	3.26625	8.43646	0.101024	-0.246579
Wo. australiana 7211	1	-0.00629395	-25.4873	339.722	1496.6	9946.58	4351.33	97029	3282.62	0.04092	1670.21	104.03	0.0190133	-0.048852	19.536	1.49398	0.00903956	0.237016	1.48512	3.1544	8.38829	0.0969963	-0.248902
Wo. australiana 7211	1	-0.00100632	-21.9492	373.016	1513.78	9774.87	4564.04	95538.6	3344.53	-0.0763072	1343.9	108.472	0.0189988	-0.0794163	19.9849	1.98936	0.0127276	0.865703	1.4663	3.49635	8.26878	0.120206	-0.0583795
Wo. australiana 7211	1	-0.00332276	-24.6783	366.845	1586.42	10483.3	4583	93450.3	3169.88	0.118799	1099.76	101.424	0.0210117	-0.0115834	19.1944	2.58412	0.00331608	-11.9765	1.4261	3.21754	8.89575	0.104839	-0.0652556
We. hyalina 9525	1	-0.00717365	-7.65544	1120.15	1589.78	15507.3	5920.26	55189.7	5148.1	-0.00597101	5063.25	364.535	0.0501465	-0.028287	55.651	21.9905	-0.0123897	1.32483	1.28619	2.9362	14.6277	0.22413	-0.0526103
We. hyalina 9525	1	-0.0101874	7.65891	899.709	1568.56	15347.8	5808.5	56967.3	5386.36	-0.00664715	5096.91	386.673	0.0495526	-0.066583	50.0152	14.8743	-0.00353576	-0.21686	1.30154	3.00934	15.4194	0.210309	-0.205936
We. hyalina 9525	1	-0.00879585	-4.40914	887.955	1637.21	15940.3	5623.68	55484.2	4991.46	-0.0678222	2821.5	370.163	0.0596613	-0.0414658	52.2639	12.5903	-0.0129775	-0.0320833	1.33297	3.09874	14.0786	0.20926	-0.163099
We. hyalina 9525	1	-0.00990857	2.00843	1062.62	1588.35	15172.3	5647.24	57557.3	5249.16	0.356477	4196.79	374.73	0.0548746	0.152627	56.9915	10.9668	0.0282568	0.138896	1.3655	3.16681	15.2493	0.208088	-0.220115
We. hyalina 9525	1	0.0764016	-1.087	1006.68	1643	14540.9	6035.3	55752.3	5073.82	0.354588	3023.87	440.228	0.0725961	-0.0135101	56.7831	18.5869	0.0313433	0.220884	1.34675	3.30026	14.3215	0.211053	0.0166926
We. hyalina 9525	1	-0.000151138	3.59556	1000.97	1598.23	15045.1	5911.18	55445.6	5166.35	0.723143	3225.07	424.506	0.0826861	0.0257542	53.0169	22.3919	0.106383	0.696411	1.33831	3.18632	15.0611	0.234235	0.0378959
Wo. brasiliensis 7522	1	-0.00845982	-10.3656	218.157	1609.25	9832.62	5332.64	72834.7	2492.84	0.0732594	3527.1	182.082	0.0220423	0.01924	15.82	15.4898	-0.0182019	-2.34366	1.74097	2.58459	3.54085	0.0880359	0.134551
Wo. brasiliensis 7522	1	-0.0012911	-4.60071	260.345	1707.21	10567.9	4945.65	75716.8	2717.92	-0.094976	3331.3	204.994	0.0333679	-0.0469295	17.7283	19.9185	0.0572182	-1.34014	1.7206	2.71084	3.70519	0.0985492	-0.0368633
Wo. brasiliensis 7522	1	0.0110709	-10.6245	228.627	1708.38	10428.7	5148.94	73059.9	3541.66	0.165208	3459.86	187.737	0.0278061	0.11694	16.857	46.0371	0.0647157	-0.327769	1.72977	2.95547	3.51683	0.125429	0.580713
Wo. brasiliensis 7522	1	-0.0112479	-13.9103	211.71	1566.94	10872.4	5347.72	70713.8	2671.19	0.0147707	5383.07	279.378	0.0159911	-0.0235449	15.7748	12.2317	0.0429016	-1.02037	1.66341	2.80648	3.81831	0.0994189	-0.265191
Wo. brasiliensis 7522	1	-0.00870836	-10.0365	212.653	1573.07	10928.7	5056.53	73697.6	2645.67	0.00175015	3405.61	181.401	0.013512	0.0423172	17.1146	23.9957	0.0391456	1.50738	1.68744	2.49649	3.60039	0.0979312	-0.0586972
Wo. brasiliensis 7522	1	-0.00733676	-7.79951	256.986	1607.49	10850.6	5627.62	70320	2696.4	-0.0453341	3025.42	166.355	0.0141139	-0.0196891	17.3561	29.5526	0.0531628	-1.07973	1.57594	2.48371	3.39628	0.100474	-0.14241
Wo. columbiana 7155	1	-0.00460964	-20.7403	457.679	972.142	12675	3585.14	78500.8	4163.41	-0.0531133	1814.39	137.531	0.0264731	0.00292914	17.9457	23.2033	0.00816719	0.523804	1.88576	2.05837	3.43906	0.196441	0.166813
Wo. columbiana 7155	1	-0.00688948	-24.5922	421.344	910.846	12432.6	3810.14	76877.2	3704.78	-0.107959	1936.18	123.456	0.0243071	-0.0546173	17.3026	16.3844	0.00084368	0.248979	1.87423	1.93448	3.53368	0.22067	0.310757
Wo. columbiana 7155	1	-0.00645857	-23.7729	392.327	906.847	12251.6	3846.12	76738.9	3664.4	-0.0761656	1901.06	124.08	0.0242955	-0.0914801	17.7165	17.2986	-0.0110982	0.37435	1.8864	1.98043	3.47612	0.198986	0.29999
Wo. columbiana 7155	1	0.00323278	-15.7605	453.52	952.664	12885.3	3611.47	78628.2	3928.97	0.111504	1679.01	136.75	0.0286426	0.000593765	18.0931	25.4897	0.0196201	-1.07301	1.84817	2.17602	3.39485	0.199219	0.476605
Wo. columbiana 7155	1	-0.00710122	-25.7658	404.135	916.291	12445.7	3722.5	77566.1	3681.55	-0.0896776	1887.94	117.674	0.0241828	-0.0771018	16.9535	13.0468	0.0237178	0.399492	1.88704	1.95154	3.49119	0.209505	0.0194719
Wo. columbiana 7155	1	-0.000411258	-19.8892	430.111	959.444	12903.9	3434.85	80009	3618.61	0.105815	1657.54	133.027	0.0287757	0.022589	18.1044	24.5458	0.0593185	-0.0974257	1.87509	2.05965	3.38734	0.221153	0.25092
Wo. globosa 9639	1	-0.0128722	-23.9437	556.482	1183.73	13802.3	8782.87	69122.9	4283.69	-0.124429	1190.6	83.3104	0.0096095	-0.0112801	18.6062	7.36163	-0.00120276	0.56979	1.66022	3.31649	13.3006	0.0501253	-0.275408
Wo. globosa 9639	1	-0.00930637	-16.8229	575.163	1188.8	13600.6	8917.6	68874	4265.29	-0.0821405	1226.67	86.7049	0.0126052	-0.0728826	19.0311	17.2042	0.0111313	-0.430709	1.69037	3.45196	13.2185	0.0499164	-0.294735
Wo. globosa 9639	1	-0.0106651	-18.1432	538.931	1156.02	14342.6	8565.6	67410.1	4152.22	-0.126782	1154.95	80.6239	0.0121415	-0.0839836	18.7864	7.75764	0.0175777	1.39741	1.63765	3.32155	12.971	0.0533653	-0.280411
Wo. globosa 9639	1	-0.00672718	-12.1981	560.023	1179.2	14564.4	8639.07	67282.2	4133.81	0.531147	1142.51	86.6694	0.0161429	0.195441	19.0367	10.5655	-0.0549811	0.815436	1.61432	3.40234	12.6696	0.0469445	-0.286734
Wo. globosa 9639	1	-0.00694395	-14.7333	529.996	1176.33	14569.4	8652.69	66474.6	3927.98	-0.0704721	1076.99	78.3901	0.0118278	-0.0655817	23.9809	16.7079	-0.0169394	0.691109	1.63347	3.27716	12.0863	0.0543173	-0.226466
Wo. globosa 9639	1	-0.0068093	-10.6544	572.438	1198.45	14324	9143.56	67562.1	4119.41	-0.060053	1086.36	85.9537	0.0139536	-0.0451381	19.3499	28.2017	-0.0142858	-0.848198	1.63616	3.41998	11.942	0.0559713	-0.179289
We. lingulata 9237	1	0.0633167	64.2923	352.207	1202.9	15264.6	3298.04	71848.5	4192.75	4.70918	2429.52	674.462	0.0597263	0.0045852	5.51128	63.2339	0.109126	-4.67406	1.84176	9.20587	3.14548	0.777489	0.0898818
We. lingulata 9237	1	0.10672	71.1804	368.966	1200.87	15000.5	4381.61	57774.2	4184.62	0.362362	2101.84	614.05	0.0444586	0.19897	4.97016	84.4771	0.0024963	3.14267	1.83155	11.2743	2.65654	0.512847	0.286779
We. lingulata 9237	1	0.165814	120.671	483.262	1154.45	15400	3757.61	52452.8	4797.81	0.20527	2154.04	664.006	0.0791033	-0.0467062	5.84096	87.3759	0.147851	1.24502	2.13634	14.7996	4.87326	1.00912	1.95795
We. lingulata 9237	1	0.0250681	8.45513	674.819	1113.01	17218.8	3239.07	68147.2	5173.57	0.164897	3130.16	510.36	0.0419882	0.0510457	5.22662	45.2997	0.00736315	1.01651	1.72015	6.46409	2.94145	0.0484287	-0.117434
We. lingulata 9237	1	0.0199475	6.68855	954.609	1116.62	17354.9	3274.88	68318.9	5211.14	0.0141589	3099.5	492.419	0.0413257	-0.0547109	5.28093	38.802	0.0144006	-1.31651	1.68696	6.35205	2.5983	0.0399267	-0.215995
We. lingulata 9237	1	0.031366	15.2564	930.461	1182.96	18221.5	2587.03	70897.8	5240	0.118607	3096.52	508.972	0.0450889	0.0133847	5.46785	60.9633	-0.0522477	2.76303	1.76552	7.3823	2.73881	0.0467573	-0.129459

## Sheet: day3
Accession	Day	Li 7	B 11	Na 23	Mg 24	P 31	S 34	K 39	Ca 43	Cr 52	Mn 55	Fe 56	Co 59	Ni 60	Cu 63	Zn 66	As 75	Se 82	Rb 85	Sr 88	Mo 98	Cd 111	Pb 208
Le. aequinoctialis 7339	3	-0.00754782	161.953	869.294	3836.11	16744	4141.68	63581	8676.52	-0.127208	2738.9	353.24	0.0381028	-0.0571953	31.2511	1.42582	-0.000973722	0.340216	1.56696	5.1332	21.1298	0.0294976	-0.293787
Le. aequinoctialis 7339	3	-0.00451974	175.135	884.611	4228.99	16396.1	4268.25	62685	9245.04	-0.114007	2652.29	366.747	0.0461549	-0.0293978	31.4816	58.7044	-0.0126387	-0.47988	1.5853	5.53192	21.0462	0.0445383	-0.157309
Le. aequinoctialis 7339	3	-0.00426937	135.892	741.404	3984.31	16995.1	4178.1	63051.2	8483.74	-0.096251	2889.41	392.446	0.0414277	0.296958	36.885	2.17579	0.0334264	-0.313966	1.53699	5.36374	23.9691	0.0344681	-0.30306
Le. aequinoctialis 7339	3	-0.00516749	169.407	841.427	4319.01	16565.4	4348.24	62543.8	8525.52	-0.0487789	2560.6	355.807	0.0392614	-0.0412796	32.8541	2.47021	0.00845319	-0.336302	1.54005	4.99448	20.5966	0.0308962	-0.272446
Le. aequinoctialis 7339	3	-0.00495823	173.482	1073.3	4369.64	16767.3	4406.05	62304	9026.91	-0.086666	2385.7	379.04	0.0394342	-0.0647236	29.8697	2.36371	0.0358576	0.855276	1.50124	4.92776	18.2658	0.0357244	-0.218188
Le. aequinoctialis 7339	3	-0.00708854	173.637	1153.31	4078.19	17075	4286.03	62762.4	9203.27	-0.109473	2430.13	361.838	0.0385864	-0.0683846	28.1377	3.67819	0.0238851	0.106298	1.49606	4.99087	19.1342	0.0278957	-0.299702
Le. gibba 9352	3	-0.00767728	38.2777	1030.83	1494.92	15107.2	3541.22	74987.6	6635.69	-0.12773	1472.48	214.656	0.0534611	-0.0667912	16.8254	7.89928	-0.000776433	-0.415414	1.69714	4.85679	5.85363	0.0191419	-0.25118
Le. gibba 9352	3	-0.00472025	43.8609	1083.62	1406.03	15183.9	3637.94	74183.1	7005.88	-0.100989	2044.09	257.77	0.0522001	-0.0515015	21.0713	5.84608	0.0066796	-0.0349588	1.67321	5.17569	5.77816	0.0190273	0.00741879
Le. gibba 9352	3	-0.00861281	39.809	839.088	1414.44	14778.9	3849.28	73498.8	6508.85	-0.108502	1761.51	198.372	0.0495001	-0.0629536	16.8249	2.36356	-0.022761	0.830194	1.66299	4.37125	5.89574	0.0171747	-0.239031
Le. gibba 9352	3	-0.00512879	32.7667	975.832	1417.87	15135.8	3883.02	72243.3	7056.99	0.181557	1711.83	221.355	0.0579096	0.103087	19.1611	4.20582	0.0030316	-0.479021	1.63909	4.46257	5.62897	0.0186905	-0.212097
Le. gibba 9352	3	-0.00997493	43.8097	1008.4	1556.21	14960.7	3696.32	74155.8	7519.96	-0.11777	1833.06	229.52	0.0498137	-0.0622503	20.0815	2.30515	-0.00700125	0.676605	1.67971	4.76595	5.86487	0.0163689	-0.298368
Le. gibba 9352	3	-0.00530915	41.8114	1303.33	1647.03	14243.7	3852.09	74499.2	7054.38	0.0899555	1195.89	230.284	0.0664117	0.0702668	14.8491	3.96235	-0.00643081	1.94443	1.70137	4.83973	6.08635	0.0164194	-0.272528
Le. japonica 8695	3	-0.0121093	62.7753	596.828	1050.35	13762.4	3524.97	77174.7	8098.2	-0.102399	1710.93	251.833	0.0350879	-0.0708651	19.9071	5.8778	0.00722307	0.932996	1.80988	4.32839	6.63213	0.0136221	-0.265366
Le. japonica 8695	3	-0.0121138	58.383	691.083	1012.87	13949.1	3603.25	75361.3	8343.93	-0.12198	1707.97	283.372	0.0384777	-0.0799597	22	0.81309	0.0122855	0.139924	1.80408	4.43439	6.72564	0.0165713	-0.18272
Le. japonica 8695	3	-0.0109331	50.6659	935.496	1056.85	14163.1	3684.33	75081.8	9037.11	-0.128199	1542.01	255.424	0.0376642	-0.0818413	19.2683	1.71244	0.0168559	0.286261	1.7565	4.38565	6.33262	0.0123931	-0.0782629
Le. japonica 8695	3	-0.0118306	49.5383	859.888	937.34	14915.8	3684.86	72260.3	8735.05	-0.0805269	1812.79	285.91	0.0383948	-0.0709629	21.912	1.28389	0.0112049	-0.0369067	1.73552	4.28419	6.63845	0.0150688	-0.0937793
Le. japonica 8695	3	-0.00950173	67.7566	1162.59	1043.57	13466.9	3477.97	78808.9	9864.38	-0.120267	1928.71	317.965	0.0354574	-0.0566919	27.9088	1.96407	0.0035303	-0.0820061	1.82191	4.65104	7.03727	0.0195389	-0.0690251
Le. japonica 8695	3	-0.0105374	56.4305	1143.7	1133.04	13671.3	3780.67	75849.9	9467.63	-0.118386	1464.85	308.274	0.0398957	-0.0794629	17.4592	3.50432	-0.00829642	0.610246	1.76207	4.48237	6.28627	0.0124444	-0.13073
Le. japonica 9250	3	-0.00562971	94.6633	556.697	1407.58	13317.7	3541.98	75643.4	8053.47	-0.0963448	1338.74	230.284	0.0421647	-0.043567	24.6843	2.91617	0.0173031	-3.96312	1.89434	4.87672	6.19589	0.0253886	-0.217115
Le. japonica 9250	3	-0.00541005	96.5135	653.489	1407.1	13065.3	3683.87	75004	8563.61	-0.0724504	1879.12	250.816	0.0471835	-0.0442866	27.5134	5.31071	0.0604133	-2.50256	1.88955	5.26661	6.35979	0.0316791	-0.107964
Le. japonica 9250	3	0.0236981	106.119	582.656	1323.66	12852.1	3712.62	74342.2	8942.39	-0.0193659	1830.74	378.262	0.0615045	0.0525552	25.7567	23.2264	0.248098	-18.4566	1.92093	5.50267	6.40222	0.0481919	-0.0320871
Le. japonica 9250	3	-0.0098588	93.656	682.072	1382.55	13152	3582	76719.7	8970.6	-0.105313	1633.55	261.47	0.0399994	-0.0530909	19.9473	2.09916	0.0212082	0.987662	1.87352	5.07676	6.054	0.0239449	-0.244508
Le. japonica 9250	3	-0.00805548	78.9837	648.584	1432.58	12560.7	3751.02	75940.8	7925.76	-0.0962886	1612.29	205.443	0.0399057	0.00123811	20.2776	3.42218	0.0335753	1.28829	1.90292	4.52498	5.49478	0.0226571	-0.140686
Le. japonica 9250	3	-0.0079477	89.1221	735.146	1380.1	12961.9	3780.86	76372.7	8318.19	-0.0870621	1632.71	232.582	0.0407432	-0.0479588	20.8552	2.63281	0.0345434	0.411648	1.83386	4.55881	6.05851	0.0252775	-0.216509
Le. gibba 9481	3	-0.0085285	47.9827	2379.09	1041.36	12912.3	3455.21	79579.9	8328.22	-0.0898995	1793.51	215.981	0.0271928	0.0402426	21.1536	1.30757	-0.0206483	0.191877	1.87733	4.45043	7.52269	0.0633243	-0.279358
Le. gibba 9481	3	-0.00855341	47.1818	3512.78	1008.28	13390.7	3655.7	77253.3	10355.6	-0.0764736	1685.87	243.066	0.0300387	0.0668226	21.4995	1.17925	0.0133692	-0.34203	1.80573	4.94298	7.07716	0.0823577	-0.273304
Le. gibba 9481	3	-0.00726005	51.8723	1990.36	1112.49	12874.8	3621.28	77146.7	9054.7	-0.0409395	1153.56	199.768	0.0284821	-0.061683	21.4387	1.39964	0.00434851	0.18812	1.88216	4.97632	6.979	0.0571379	-0.287952
Le. gibba 9481	3	-0.00620132	46.4869	3191.77	1077.21	13049.3	3755.27	76579.7	9651.76	-0.0880479	1104.77	209.292	0.0302251	-0.0253584	19.9569	1.37728	-0.011346	-0.159237	1.82748	5.02476	6.65544	0.0512436	-0.279586
Le. gibba 9481	3	-0.0084454	48.8645	3113.14	1123.46	13098.1	3625.1	77953.9	9223.73	-0.0645571	1606.23	208.229	0.0293091	-0.0553246	18.4858	1.21869	-0.00237103	0.156893	1.83442	4.78766	7.15949	0.0558848	-0.221935
Le. gibba 9481	3	-0.00534297	47.3625	3517.98	1075.6	12466.5	3577.21	79087.1	9332.82	-0.0100624	1155.33	239.919	0.0298364	0.59274	16.7812	1.0384	0.0154127	0.0247354	1.89911	4.93975	6.91665	0.0624393	-0.131766
Le. minuta 6600	3	0.00127766	64.3665	1237.09	2300.56	15353	3382.15	75672.2	9846.4	0.118367	1003.53	330.853	0.0653199	-0.0309371	19.949	7.28844	-0.00857197	2.39061	1.70773	6.63159	3.41497	0.0804473	0.0418349
Le. minuta 6600	3	0.0019151	67.4367	1282.31	2271.83	14641.5	3362.55	77423	9864.54	0.0103443	1119.06	291.037	0.0808542	0.162897	20.3375	8.16772	-0.0213268	1.53212	1.75678	6.81364	3.50542	0.0774936	-0.106462
Le. minuta 6600	3	-0.00161648	59.8941	1383.22	2230.86	14859.1	3542.73	76886	9944.18	-0.00239786	980.742	276.023	0.064004	-0.0295637	19.9572	4.76188	-0.00345014	0.69969	1.67976	6.47829	3.27521	0.059487	-0.217426
Le. minuta 6600	3	-0.00219944	67.3192	1477.1	2310.2	14474.2	3354.08	79141.2	10053.5	0.0168553	1155.2	287.554	0.0647389	0.0310528	20.1699	5.48486	-0.0154151	0.917246	1.73773	6.91996	3.57734	0.0718382	-0.202576
Le. minuta 6600	3	0.00429277	79.2146	1482.71	2370.9	14435.2	3149.12	78949.8	10231.3	0.00836008	1133.76	310.32	0.0693481	-0.0580008	21.878	6.41336	-0.00373906	0.460559	1.82007	7.45422	3.6905	0.0683412	-0.206161
Le. minuta 6600	3	0.00263959	69.3353	1597.63	2303.86	14688	3295.5	76510.1	10006.7	0.0410588	1046.86	339.646	0.0709491	0.0323504	21.1538	5.55024	0.583858	1.23497	1.79745	7.10447	3.50394	0.0788166	-0.136609
Le. japonica 7123	3	-0.0103238	70.1722	517.653	1628.47	14806.1	3608.31	73512.8	8269.3	-0.00855946	2057.42	191.898	0.0362906	-0.0577886	33.9795	10.54	-0.00904084	0.0699482	1.74524	4.58959	6.10796	0.033767	-0.202751
Le. japonica 7123	3	-0.00343081	68.891	517.293	1681.51	15111.1	3565.53	71719.5	8386.27	-0.0190693	2520.01	176.773	0.0420593	-0.020458	28.3326	7.46751	0.00324075	0.748717	1.76795	4.87514	6.32072	0.0108179	-0.260035
Le. japonica 7123	3	0.00281643	69.7636	520.377	1699.2	14662.7	3776.85	71048.1	8283.2	-0.0402202	2472.35	224.004	0.0414066	-0.00740168	23.3271	6.22347	0.0265097	-1.29364	1.7626	4.78021	6.07263	0.0159157	-0.267537
Le. japonica 7123	3	-0.0109049	76.9128	636.389	1621.58	14591.2	3573.81	72524.8	8654.16	-0.00436367	2630.13	262.265	0.0378565	-0.0218882	29.6897	6.92997	-0.00925518	2.17406	1.80734	4.75552	6.38883	0.0135344	-0.279858
Le. japonica 7123	3	-0.00960581	73.1917	640.331	1751.11	14630.8	3768.84	72240	9008.04	-0.0871018	1902.64	228.752	0.0384348	-0.0753904	25.8131	9.88038	-0.00436366	-0.503604	1.7401	4.85688	5.98665	0.013173	-0.243663
Le. japonica 7123	3	-0.00823151	65.076	688.904	1747.7	14794.5	3892.38	69882.1	8898.1	0.354852	1558.78	249.735	0.0452981	0.165971	18.929	12.8059	0.000841379	0.0519604	1.73423	4.97044	5.2127	0.0101851	-0.224133
Le. minor 7295	3	-0.0100319	227.7	1117.97	2399.85	15924.1	4150.18	64911.3	10211.3	-0.109684	3133.39	313.687	0.0451721	-0.0730244	26.9329	5.97083	-0.0175676	-0.392035	1.62922	5.60677	19.3086	0.109353	-0.271664
Le. minor 7295	3	-0.00720191	249.82	1105.73	2755.82	16035.2	3843.56	66792.8	11285.4	0.059819	2407.56	232.323	0.0486672	0.166439	24.5772	8.18533	0.00656542	-1.22893	1.67916	5.94236	13.6203	0.052707	0.061731
Le. minor 7295	3	-0.00846986	212.843	1104.84	2421.99	15750.8	4090.06	66824.3	10442.8	0.0647634	2455.65	241.992	0.0467065	0.013974	24.1852	12.9041	-0.0117242	0.119985	1.62451	5.6101	13.6391	0.0582769	0.0983194
Le. minor 7295	3	-0.00681561	219.368	1216.17	2577.42	16240.1	4015.51	65584.4	10952.9	0.332141	2508.49	247.817	0.0542258	0.0785861	23.6092	5.96608	0.00138528	-0.314933	1.62302	5.70858	13.5946	0.0747619	-0.259824
Le. minor 7295	3	-0.00876885	221.209	1168.27	2378.53	15786.9	4089.7	66533.9	11054.5	0.00931054	1955.94	214.821	0.0492309	-0.0456603	20.9368	7.88667	-0.0192862	0.588115	1.62743	5.5919	8.84471	0.0292135	-0.182067
Le. minor 7295	3	-0.00371308	248.466	1336.29	2544.79	15313.3	4003.18	68065.9	11830	0.455077	1685.41	245.023	0.0582177	0.0976528	22.9106	12.487	-0.00160735	1.29683	1.67729	5.97936	9.9746	0.0371111	-0.211331
Le. minor 8389	3	0.0231968	70.4759	390.725	1040.18	13324.1	3486.42	78369.5	7897.45	-0.0683015	2121.44	243.54	0.0355291	-0.0266556	28.1671	4.63104	0.00678535	-0.0398011	1.84669	4.77414	10.9113	0.0360971	-0.18012
Le. minor 8389	3	-0.00425221	104.541	399.304	967.518	13655.1	3591.84	77823	7832.65	0.0844021	2352.61	253.551	0.0322031	0.0555637	32.9857	5.64397	0.00295105	-0.318115	1.783	4.74716	11.8344	0.0428981	-0.0309319
Le. minor 8389	3	-0.0036899	60.3393	422.827	1057.5	14009.4	3655.36	75998.3	7481.49	0.0943118	1653.07	219.418	0.0377908	0.0435744	22.189	5.3988	0.000457255	0.478454	1.76274	4.46475	9.38928	0.0349959	0.56313
Le. minor 8389	3	-0.00828773	69.0307	430.167	1107.07	13931.4	3367.49	77661.6	7473.8	0.339146	1247.34	192.821	0.0369457	-0.0408395	19.1854	4.50434	-0.0137235	0.146916	1.83391	4.67042	9.56156	0.023978	-0.156047
Le. minor 8389	3	-0.00643155	56.1596	467.896	1153.14	14189.2	3479.01	76472.7	7271.61	0.0515119	986.546	200.232	0.0383939	-0.00679448	15.5928	3.77763	0.020917	-0.473408	1.79251	4.58041	8.69261	0.022321	0.0959557
Le. minor 8389	3	-0.0055581	52.1664	533.623	1148.38	14191	3566.89	76639.6	7372.52	0.0332977	981.866	214.917	0.0409912	0.00679656	15.9046	4.24931	-0.00142714	-0.386075	1.7569	4.45499	8.5216	0.0235267	0.0899599
Le. minuta 9260	3	-0.0109089	93.4433	317.396	5267.48	14006.7	3454.68	77893.3	8111.13	0.00608588	1799.6	303.315	0.0757198	0.0271782	24.0045	8.49943	-0.00683737	0.107809	1.78819	5.29364	6.2369	0.0155776	-0.221626
Le. minuta 9260	3	-0.00854463	96.3104	300.837	5451.21	13457.3	3369.19	80692.3	8679.78	0.109551	1772.89	247.113	0.0851944	2.21498	24.8026	10.2383	-0.00349596	-0.356428	1.81573	5.42992	6.21588	0.0161875	-0.244538
Le. minuta 9260	3	-0.0106369	90.4857	296.014	5215.97	13373.2	3260.32	81194.1	8949.77	-0.00930368	1828.27	279.743	0.0783808	0.154988	24.5254	8.61783	-0.0139636	-1.51321	1.85228	5.54581	6.38318	0.0136634	-0.241572
Le. minuta 9260	3	-0.00489323	81.09	281.237	5039.12	13147.3	3612.18	77024.4	7818.27	0.135628	1687.95	252.497	0.0739341	0.838683	23.5843	10.717	0.00489114	-0.149969	1.85588	5.41174	6.05488	0.0171032	-0.204707
Le. minuta 9260	3	-0.00998683	83.7318	286.774	5192.78	12910.2	3275.98	81778.7	8540.2	0.0601409	1867.16	276.694	0.0811952	0.153955	23.4545	18.8016	-0.0236057	-0.0158537	1.88764	5.48895	6.47462	0.0239709	1.19317
Le. minuta 9260	3	0.00393179	100.131	346.806	5428.2	12810.6	3421.29	80249.5	9455.46	0.258567	1940.35	314.16	0.100455	1.68806	24.3566	51.337	0.0525831	-0.0910849	1.88517	5.91266	6.32693	0.0255348	0.761548
La. punctata 0049	3	0.000138898	160.287	1477.26	3566.5	13707.3	4938.2	67255.8	12717.2	-0.00303709	1849.6	431.224	0.0561577	-0.00279632	28.0625	10.4312	-0.00577512	-0.0941864	1.55564	8.38285	5.59934	0.0175245	-0.129415
La. punctata 0049	3	0.00106137	162.38	1506.45	3257.42	13139.2	5274.92	66110	13285.6	-0.06035	1968.62	357.907	0.0532642	-0.050773	26.2841	11.2232	-0.0147059	-0.677159	1.5315	8.62813	6.10105	0.0167012	-0.246765
La. punctata 0049	3	0.00762196	170.022	1460.38	3206.53	12818.6	5170.75	67109	12993.4	-0.0686389	1999.31	297.286	0.0563065	0.0148462	27.8489	8.18968	-0.00232731	-1.71485	1.58242	9.14143	5.55612	0.017676	-0.21828
La. punctata 0049	3	0.00119882	176.914	1642.26	3694.95	12880.1	5032.96	68551.4	12726.1	-0.00344139	1952.84	322.807	0.0551554	1.33412	29.1156	6.83367	-0.0183177	0.331733	1.58889	8.86618	5.46828	0.0128662	-0.281298
La. punctata 0049	3	-0.00321157	146.45	1559.12	3480.25	13230	5347.59	65360	12347.8	-0.0201016	1580.65	335.19	0.0546598	-0.0212087	27.7938	6.29099	0.00654034	-5.56901	1.51313	8.24103	4.85708	0.00901641	-0.284435
La. punctata 0049	3	-0.00203799	158.456	1661.25	3566.96	12969.7	5126.61	67078.4	13439.3	0.00931693	1812	381.412	0.0541967	-0.0421501	28.3773	12.0021	0.00368282	0.320262	1.58087	8.74853	5.37888	0.012216	-0.267915
La. punctata 7760	3	-0.0017497	120.891	2157.51	2996.27	14988.7	4172.57	70191.8	19040.1	-0.0843721	1847.85	349.514	0.0530628	-0.0790402	18.0864	6.90836	-0.0134926	-2.24556	1.60368	10.9906	7.32648	0.046954	-0.232702
La. punctata 7760	3	-0.000488531	116.959	2238.56	2944.52	15210.2	4140.27	69218.9	18529.7	-0.0106619	2580.18	344.076	0.0559748	0.32724	17.5163	6.78643	-0.00680222	-2.29998	1.61256	11.1601	7.17789	0.0424595	-0.067216
La. punctata 7760	3	-0.00284002	117.186	2278.99	2878.49	15882.7	4188.47	68232	18336.8	0.112548	2821.29	341.188	0.0511123	0.230951	17.3187	7.32297	-0.00467908	1.36678	1.53928	10.5491	7.48784	0.042819	-0.245802
La. punctata 7760	3	0.00183106	129.135	2460.82	2846.99	16689.3	3852.45	68249.6	18635.2	0.0647145	1980.16	355.516	0.0488495	0.0183524	17.3585	6.15246	-0.0082179	-0.902419	1.56231	11.1362	7.08953	0.0508175	-0.181866
La. punctata 7760	3	-0.000300985	128.718	2368.1	2978.73	15978.5	4226.48	67016	17850.7	-0.0819855	2697.24	336.218	0.0642418	-0.0337671	17.4664	7.83833	-0.000228277	12.7945	1.54405	10.5752	7.00895	0.0500016	-0.177497
La. punctata 7760	3	0.000755773	105.399	2601.46	3108.85	16644.6	4338.86	65160.4	18679.3	0.0423111	1436.03	388.914	0.0550076	0.0181918	17.65	12.2313	0.0275891	-5.6119	1.46994	10.7863	6.77296	0.0344812	-0.19222
Le. perpusilla 8539	3	-0.000576349	29.9434	2286.5	1408.66	13582.3	5010.78	70289.4	8188.18	0.27584	1731.63	529.778	0.0450057	-0.0440741	26.7551	4.44987	-0.0107512	-0.397116	1.4705	4.59752	9.22088	0.0937776	0.130577
Le. perpusilla 8539	3	-0.00613528	36.2745	2389.23	1426.38	13720.8	5035.72	69831	8088.49	-0.0363838	1673.75	331.398	0.042122	-0.0614547	27.5313	2.54993	-0.016412	0.394976	1.4563	4.86583	9.62794	0.0735787	-0.120157
Le. perpusilla 8539	3	-0.00561444	32.9976	2310.48	1366.17	14665.7	5054.33	67928	8064.34	0.221628	1602.3	362.571	0.0434379	0.0171567	25.7706	3.60568	-0.00498112	-0.565507	1.38349	4.70931	9.48821	0.0856953	-0.152658
Le. perpusilla 8539	3	-0.00335203	35.2856	2238.39	1323.3	14998.4	5065.64	66848.3	8085.01	0.156832	1730.38	439.798	0.043221	0.0163739	27.2552	6.47227	-0.0133145	-5.74584	1.36617	4.44276	9.38315	0.0911842	-0.0935063
Le. perpusilla 8539	3	-0.0030332	31.7867	2272.96	1367.7	14696	5209.55	66611.9	8265.94	0.170761	1578.14	477.422	0.0443914	0.755105	25.8546	3.66975	-0.0158184	-7.09451	1.35676	4.53535	9.10928	0.107109	0.0807508
Le. perpusilla 8539	3	0.00251711	27.4297	2310.44	1345.16	14752.2	5266.78	66124.5	7985.22	0.500498	1459.46	613.451	0.0489849	0.481552	24.7907	7.21299	0.0194909	0.269212	1.34159	4.32152	8.26172	0.119074	0.643689
Le. trisulca 7192	3	0.00941551	442.08	276.776	2068.5	20431.9	5376.21	24049.4	15293.1	0.0336429	2125.46	5796.31	1.82555	-0.125057	23.6207	129.822	0.475734	-14.4911	1.34323	8.44903	8.03715	0.362754	0.446936
Le. trisulca 7192	3	0.00725858	512.194	596.558	2774.78	22955.1	5100.27	25970.5	15397.3	0.186851	2061.74	6880.03	1.69978	-0.0799637	31.7828	211.162	0.349217	-9.54254	1.44153	9.53369	8.46883	0.401211	0.747616
Le. trisulca 7192	3	0.0141659	432.496	551.662	2308.69	21603.5	4420.09	23494.2	14720	0.136229	2043.69	6289.93	2.62941	-0.084565	28.4194	184.851	0.537393	-3.38852	1.68384	9.45169	9.01056	0.368892	0.665445
Le. trisulca 7192	3	0.00770523	594.917	3887.38	3947.97	23989.3	4507.07	29582.8	15427.6	0.245986	2925.99	15806.2	1.58513	-0.018667	27.6382	208.695	0.225061	79.0954	1.65285	13.179	8.93525	0.269922	1.51568
Le. trisulca 7192	3	0.0268922	718.148	5963.49	2592.21	21392.3	5666.48	23711	18591.5	0.209431	2951.02	8303.28	2.72067	0.222559	31.1638	678.898	0.669546	-67.1836	1.23983	12.7081	6.7829	0.309576	5.42411
Le. trisulca 7192	3	0.0111858	661.812	401.483	2598.99	23731.7	4899.71	28581.8	24025.9	0.182021	5581.05	13300.5	2.65112	-0.0533732	24.0524	192.015	0.496022	-4.27214	1.51298	11.904	10.1896	0.16582	3.10454
Le. turionifera 7683	3	-0.0098674	31.7934	830.936	1247.34	14772.4	5098.96	59524.3	8184.69	-0.122618	1965.8	253.159	0.0377761	-0.0759664	33.1041	8.68981	-0.0178195	-0.090497	1.56041	4.60345	9.52988	0.0237498	-0.254212
Le. turionifera 7683	3	-0.0106726	33.0735	829.702	1291.27	15625.4	5024.4	57673.4	8298.8	-0.059996	1748.46	256.829	0.0485616	-0.0431048	27.8006	21.2002	0.00367669	0.150616	1.53048	4.61254	8.64184	0.0231435	-0.200447
Le. turionifera 7683	3	-0.00786808	30.8765	961.15	1143.87	14147.7	5630.12	57211.6	8455.66	-0.122571	2070.08	290.077	0.0398212	-0.0821972	33.5104	12.3674	-0.000712331	-0.0821758	1.5023	4.34527	9.49091	0.0241185	-0.185585
Le. turionifera 7683	3	-0.00944656	29.9701	890.567	1292.43	15355.2	5051.87	57471.8	8261.02	-0.131582	2004.83	322.213	0.0419218	-0.0373105	34.6675	7.66342	0.0278489	-0.201671	1.55786	4.53712	9.37881	0.0224485	0.841756
Le. turionifera 7683	3	-0.0106002	32.651	1146.1	1263.85	14695.9	5180.33	58357.4	8947.46	-0.0914285	1987.79	338.196	0.0431064	-0.0706602	27.7086	6.20593	-0.00411283	-0.253457	1.5691	4.68721	9.03932	0.0197717	-0.199197
Le. turionifera 7683	3	-0.0101292	33.4474	1434.51	1259.53	14381	5383.35	58142.9	9165.44	-0.0903297	1833.89	405.679	0.0385455	-0.0672045	26.937	6.87804	0.00489476	-0.409126	1.5396	4.62802	8.99328	0.0193856	-0.193653
Le. tenera 9020	3	-0.00784795	74.911	450.485	2237.69	11568	3650.73	87778.5	5819.31	-0.107718	1187.27	443.847	0.0381508	-0.0558603	34.0841	9.57646	0.0261693	-0.35502	1.76753	3.20083	21.5368	0.0369548	-0.292462
Le. tenera 9020	3	-0.00760818	73.1123	490.253	2191.92	11242.5	3594	88859.3	5939.91	-0.121442	1126.01	431.483	0.038	-0.0698387	33.1846	7.74522	0.0223064	0.683165	1.80013	3.27032	22.7105	0.0347467	-0.187016
Le. tenera 9020	3	-0.00509515	62.7129	451.571	1951.28	12006.8	3851.78	84581.1	5590.54	-0.0988827	1131.55	432.195	0.0418062	-0.069156	32.8621	6.56327	-0.00348737	0.186147	1.72176	3.0709	20.1736	0.0304741	-0.284789
Le. tenera 9020	3	-0.00959787	67.4998	610.816	2024.3	11284.3	3673.07	89658.1	5996.64	-0.0729035	1057.69	421.534	0.0359398	0.0648908	32.351	9.69457	-0.00322605	0.213775	1.74744	3.14458	21.7971	0.0408576	-0.0322506
Le. tenera 9020	3	-0.0102079	63.8621	542.174	1962.38	12160.3	3650.95	85571.1	6180.28	-0.0921799	1196.86	419.634	0.0419877	-0.0487831	33.8281	11.8705	0.0158242	0.349714	1.75077	3.16669	20.932	0.0380862	-0.248046
Le. tenera 9020	3	-0.00603198	57.2931	531.527	1877.51	11629.9	3942.49	84658	5778.92	-0.0899222	1106.39	391.394	0.041414	-0.0620952	33.8216	8.64175	0.00830214	0.058363	1.73253	3.04322	20.0221	0.0354221	-0.288659
Le. turionifera 9109	3	-0.0048861	35.2396	507.746	1176.2	14005.9	4575.77	65607.3	7663.81	-0.0493048	1472.45	233.865	0.0433868	0.00242716	22.2852	5.1619	0.00591662	-0.654322	1.68945	4.18331	6.78408	0.0240729	-0.163398
Le. turionifera 9109	3	-0.00332368	35.1656	563.478	1181.03	14394	4476.84	64900.6	8362.58	-0.0656532	1917.78	360.336	0.0442263	-0.0256358	25.9977	3.36956	0.0110895	1.47499	1.69568	4.56784	7.04451	0.0227498	-0.061228
Le. turionifera 9109	3	0.00433977	32.3792	676.862	1212.13	14096	4161.52	67278.3	7946.26	-0.0602613	1556.58	335.953	0.0440165	-0.0129862	20.9715	5.82358	0.02766	-0.324601	1.78539	4.50103	7.25083	0.0218412	0.14412
Le. turionifera 9109	3	-0.0029591	36.3045	622.67	1198.96	14432	4403.52	64237.1	7630.67	-0.0536978	1456.86	292.637	0.0435593	-0.0307588	22.3591	4.40182	0.0130227	-0.064652	1.73349	4.40239	6.96395	0.0212447	-0.0599097
Le. turionifera 9109	3	0.00984819	41.9636	842.45	1172.89	14185.8	4353.08	66208.3	8233.64	0.0470487	1678.62	418.864	0.0451754	0.0328419	28.8643	6.64615	0.019955	-2.30136	1.73262	4.6617	7.86717	0.0245068	0.527278
Le. turionifera 9109	3	-0.00467833	37.6381	704.83	1191.8	13963.2	4219.43	66723.6	7932.46	0.988479	1508.56	357.29	0.0568068	0.500164	25.4956	2.80202	0.00624192	0.0871833	1.79418	4.61439	7.5036	0.0236575	0.0775186
Le. tenera 9243	3	-0.00361782	62.826	409.058	3146.52	12554.4	4707.96	75050.9	6339.69	0.0572363	1809.84	349.604	0.0369113	0.652566	52.25	13.6747	-0.0107729	-1.03994	1.58454	3.99884	54.9564	0.108113	-0.0687222
Le. tenera 9243	3	-0.00183644	50.1842	494.297	3398.01	12413.5	4548.13	78946.1	6316.58	-0.0775636	1878.78	343.301	0.0339244	-0.0389725	54.3193	12.4268	-0.00735865	0.0516642	1.56301	3.73492	58.1563	0.102799	-0.110262
Le. tenera 9243	3	-0.00236824	49.1936	418.431	3151.54	12610	4438.58	78622.6	6298.61	0.0594871	1863.17	345.16	0.0354024	0.00543959	51.7251	10.2124	-0.0011024	-0.63409	1.5865	3.68887	57.6288	0.107421	0.207474
Le. tenera 9243	3	-0.000938891	59.1952	488.673	3466.77	12355.6	4474.49	79380.9	6498.1	0.101961	1984.27	408.553	0.035045	0.0505259	50.9156	10.6083	-0.00454659	-0.627222	1.58552	3.7322	57.2433	0.096176	-0.0577175
Le. tenera 9243	3	-0.000125341	43.4512	552.864	3621.12	12102.8	4570.88	79516.2	5747.62	0.0601245	1793.05	430.432	0.0383616	0.242069	49.821	17.4993	0.00514063	-4.16018	1.57803	3.69937	52.2774	0.0908365	0.00347708
Le. tenera 9243	3	0.00580013	43.6569	510.182	3328.74	12039.1	4480.13	79165	5849.05	0.300133	1761.44	419.442	0.0460379	0.13519	49.91	16.115	-0.00297968	0.807045	1.62655	3.7054	49.4415	0.091481	0.611382
Le. valdiviana 7005	3	-0.0128595	209.991	364.937	4895.41	10199.9	6120.71	64560.4	8599.17	-0.0870107	2891.01	427.548	0.0480642	-0.0447521	35.6862	10.1834	-0.00175089	0.213677	1.61881	4.72781	4.77086	0.0492504	-0.244122
Le. valdiviana 7005	3	-0.0130074	213.773	345.504	4967.42	10078	6141.16	64598.8	8646.85	-0.0659251	3026.09	418.592	0.0503689	-0.0340529	35.822	21.0938	0.0110171	-0.211008	1.62513	4.81469	4.92474	0.0451889	-0.180527
Le. valdiviana 7005	3	-0.0129297	199.535	304.652	4883.01	10312.9	6077.97	65146.6	8462.77	1.20523	2657.37	514.835	0.058056	0.46056	34.4327	14.1017	-0.00315139	-0.571114	1.60621	4.54903	4.81477	0.0399017	-0.236033
Le. valdiviana 7005	3	-0.0115261	192.918	338.407	4911.3	10141.4	6238.32	64988	8163.06	-0.0892713	1997.66	381.492	0.0422213	-0.0434555	33.034	9.25485	0.00412158	-1.23317	1.57344	4.56887	4.75015	0.0318488	-0.258237
Le. valdiviana 7005	3	-0.0122604	198.397	315.719	4631.43	9858.85	6071.05	66280.6	8202.03	0.0263296	2555.27	556.533	0.0502399	0.130888	38.6936	11.0802	0.0226456	-1.34636	1.63512	4.55729	4.60163	0.0432128	-0.221711
Le. valdiviana 7005	3	-0.011073	215.376	280.132	4923.72	9953.92	6109.94	65010.3	8685.08	0.0109413	2356.82	506.709	0.0473954	-0.0196595	35.0199	30.3283	0.00127811	-1.64317	1.64099	4.75404	4.87559	0.0548857	-0.151053
Le. valdiviana 9233	3	-0.012047	169.159	305.459	5255.53	11408.7	5711.55	64877	11055.1	-0.0640929	1422.81	214.882	0.0619725	-0.0219592	19.9857	26.0081	-0.0096129	-0.618163	1.61259	5.41445	6.37883	0.0309027	-0.214129
Le. valdiviana 9233	3	-0.0133826	176.396	314.163	5321.2	11491	5773.16	64768.8	11011.6	-0.089293	1448.75	230.592	0.0549432	-0.0542189	18.7208	8.15068	-0.0223501	0.297395	1.58347	5.39192	6.16039	0.0273406	-0.212951
Le. valdiviana 9233	3	-0.0119577	180.328	277.715	5478.81	11143.1	5661.04	65552	11077.3	-0.0806222	1508.69	219.799	0.0575013	-0.0349025	19.4525	8.76851	-0.0209904	0.682075	1.64577	5.71339	6.56514	0.0342896	-0.178865
Le. valdiviana 9233	3	0.000382198	195.53	266.642	5585.4	11092.6	5572.09	66013.1	11304.2	5.51031e-05	1560.56	240.202	0.0604584	0.103201	20.7953	25.051	0.00779805	-0.617088	1.67219	5.67047	6.77555	0.0317995	0.576785
Le. valdiviana 9233	3	-0.00905252	180.709	228.132	5682.39	11043.9	5697.74	66327.6	11325.9	-0.0790827	1388.54	191.792	0.0647627	-0.0380412	19.1525	21.1734	0.00121562	1.63007	1.62556	5.57988	6.40015	0.029546	0.0553126
Le. valdiviana 9233	3	-0.0123145	180.318	232.779	5535.57	11135.3	5689.41	65211.1	11146.5	0.229126	1480.99	207.747	0.0576149	0.00529515	20.6655	16.0563	-0.00959496	0.326293	1.64494	5.67444	6.4514	0.0244068	-0.0216645
Le. yungensis 9208	3	-0.0128578	184.706	248.464	15085.9	13908.3	5403.13	61485.2	11498.8	0.24837	1491.51	253.3	0.065385	-0.068416	30.2855	9.76417	-0.0253632	0.441706	1.5072	5.57391	20.9358	0.047509	-0.269189
Le. yungensis 9208	3	-0.0107746	200.284	270.199	15691.5	13155.3	5458.36	61368.5	11604	-0.12412	1450.51	237.793	0.0704459	5.80557	29.0895	17.9736	-0.00515942	-0.132684	1.58022	6.1262	21.5926	0.0476012	-0.219403
Le. yungensis 9208	3	-0.0133975	183.448	308.027	15633.8	13036.4	5573.71	61984.1	11467.4	-0.0847879	1403.79	221.493	0.0677831	5.1397	28.1552	5.1365	-0.0196734	-0.222223	1.53826	5.68873	19.7006	0.0407099	-0.291408
Le. yungensis 9208	3	-0.0129773	182.911	309.978	15425.2	13739.8	5583.77	60598	11442.7	0.311735	1404.08	245.868	0.0633021	0.373494	27.1271	5.99212	0.00898572	0.119725	1.48465	5.74766	18.9594	0.0369934	-0.297145
Le. yungensis 9208	3	-0.0130343	184.254	321.77	13159.5	13432.7	5447.66	61512.8	11463.6	-0.0937305	1450.05	229.846	0.0654646	0.492245	30.0252	10.6717	-0.00528607	0.39054	1.5474	5.76497	20.2176	0.0407582	-0.28235
Le. yungensis 9208	3	-0.00838498	187.426	371.584	13373	13522.4	5297.65	62441.8	11950.7	-0.0495377	1416.59	227.903	0.0691216	0.75964	29.1943	13.4468	-0.0122664	0.0487548	1.56741	6.01597	19.7989	0.0396245	-0.161505
Le. yungensis 9210	3	0.0485832	159.851	417.04	6074.13	14373.9	9968.81	48282	12615.1	0.228173	2008.62	477.471	0.31308	0.589087	12.8365	167.028	0.0268685	1.47481	2.10182	8.14957	6.15048	0.0721848	1.40146
Le. yungensis 9210	3	0.0256774	160.437	397.37	6560.56	14726.8	9435.68	35896.3	15970.6	0.198567	3704.54	901.998	0.226006	0.420439	15.1449	64.8162	0.324931	-2.27971	1.57315	9.66109	7.56479	0.0649618	0.263879
Le. yungensis 9210	3	0.0284981	290.312	178.779	6438.6	16622	8422.78	27619.2	16967.3	0.0542201	4259.87	1987.45	0.207138	0.241641	21.0404	52.3916	0.215797	-1.32229	1.34703	10.1932	10.6694	0.152058	2.9825
Le. yungensis 9210	3	0.0218231	259.075	124.893	6120.57	15514.7	7513.54	32607.9	13127.8	-0.016637	3563.88	1068.94	0.205588	0.27223	16.1294	54.4336	0.0285622	1.86437	1.47915	8.27785	8.46165	0.0863448	-0.0251707
Le. yungensis 9210	3	0.0569043	236.431	1177.31	7332.83	17069.2	8538.63	45727.6	15043.1	2.11371	3033.68	720.389	0.193483	0.900622	19.703	67.0806	-0.171651	1.12462	1.84271	9.22192	6.01053	0.0780347	0.0647536
Le. yungensis 9210	3	0.0643353	280.465	282.039	7027.24	15609.9	7567.4	27821.4	15770.8	0.110335	3758.77	1511.47	0.256173	0.208831	20.4818	70.3654	0.354054	-0.252979	1.46779	10.0579	9.13495	0.115918	0.15215
Sp. intermedia 7820	3	-0.0123137	20.5318	221.63	4313.59	15003.9	4372.92	68903.7	11412.2	-0.106953	1794.93	396.256	0.0745356	-0.0557642	20.1206	7.07642	-0.0237416	-0.357131	1.56201	6.08167	3.58328	0.00723717	-0.276443
Sp. intermedia 7820	3	-0.0126403	13.6994	260.779	4979.15	14742.5	4229.15	71173.6	10767.3	-0.104645	1084.1	187.881	0.0683632	-0.0560482	16.5511	4.37462	-0.0128231	-0.072342	1.58888	5.76078	3.02461	0.0023091	-0.277412
Sp. intermedia 7820	3	-0.0124525	23.5088	249.286	5336.09	14086.8	4458.92	71029.3	11843.9	-0.0872742	2093.71	366.782	0.0758907	-0.0312631	24.9672	2.50396	-0.00691937	-0.244307	1.58879	6.54199	3.85284	0.00841189	-0.303677
Sp. intermedia 7820	3	-0.0127554	30.6287	266.529	5594.04	14210.5	4488.37	70339.3	12365.8	-0.113382	1804.43	381.566	0.0802269	-0.0335219	23.5	7.39194	-0.0128283	0.13702	1.58043	6.8374	3.71257	0.00991557	-0.28393
Sp. intermedia 7820	3	0.0177958	21.7169	265.418	5429.92	14138.3	4247.08	71129.8	11202.3	-0.0786734	1218.04	312.728	0.0754679	-0.0286656	18.7904	7.84799	0.0304428	-1.13708	1.65566	6.19881	3.23995	0.00717782	0.275715
Sp. intermedia 7820	3	-0.0128533	20.3277	261.218	5128.27	14757.8	4193.01	70720.1	11347.7	-0.0506973	1210.46	291.378	0.066676	-0.0135052	19.4939	4.74623	-0.0147408	0.343964	1.61102	6.16295	3.31155	0.00574774	-0.298375
Sp. intermedia 9227	3	-0.0116697	50.6949	166.747	6643.18	16693.4	3956.15	68556.9	16853.5	-0.0595636	1097.43	320.804	0.0855921	-0.0160594	17.0287	26.402	0.00545273	-0.101946	1.51737	8.40579	9.31078	0.140522	-0.146294
Sp. intermedia 9227	3	-0.0118918	51.3086	81.6426	6152.72	17106.7	3944.61	67492.4	16581	-0.0814003	1109.14	270.45	0.0874437	-0.051433	11.8304	12.4604	-0.00409626	0.223379	1.49821	8.27271	9.32401	0.170522	-0.0428796
Sp. intermedia 9227	3	-0.0124618	54.7674	109.814	5993.65	17187.8	3944.75	66878.5	16682.7	-0.0913451	1098.9	311.397	0.0882621	-0.0416827	12.5082	13.8989	0.000943435	0.0888191	1.5035	8.46956	9.29735	0.158168	-0.0948803
Sp. intermedia 9227	3	-0.0138928	48.8507	105.697	6407.5	17245.7	3714.78	69174.7	16484.3	0.351252	1196.81	308.563	0.091651	0.269068	16.5959	14.1801	0.0231281	0.762236	1.52235	8.15562	10.0564	0.183972	-0.226351
Sp. intermedia 9227	3	-0.0139966	47.1843	76.3771	6240.66	17139.4	3989.55	68002.8	16253.3	-0.090303	1017.09	254.023	0.079323	-0.0415892	13.0181	13.6792	0.0481323	-0.364181	1.46581	8.1017	9.04178	0.113764	-0.2406
Sp. intermedia 9227	3	-0.0136808	60.6781	77.4313	6012.39	17203	3711.71	68761.3	15927.4	-0.0261513	1186.99	276.541	0.0825588	-0.00683453	11.1555	16.5842	0.0871384	0.207671	1.53865	8.24048	9.32169	0.158541	-0.0734216
Sp. intermedia 9394	3	-0.0143091	26.207	157.364	5588.62	16717.1	3868.52	69318.2	18997.1	-0.133858	898.242	205.702	0.0885674	-0.0709704	12.0868	6.05049	-0.0169359	-0.277764	1.52714	9.61731	3.8659	0.012321	-0.270158
Sp. intermedia 9394	3	-0.0134414	29.8445	118.697	6794.34	16333.1	4154.61	67814.1	20812.3	-0.0901519	919.203	230.525	0.0891304	-0.0520945	15.401	5.85388	-0.00815353	-0.332659	1.50784	10.3332	3.90807	0.0105986	-0.298068
Sp. intermedia 9394	3	-0.0119599	39.6569	88.4082	6148.26	16018.3	4207.22	67886	19164.3	-0.113321	883.625	201.634	0.081391	0.43484	14.9456	5.83028	-0.00505626	0.19884	1.52489	9.63097	4.01733	0.00879101	-0.263018
Sp. intermedia 9394	3	-0.0116303	34.1413	85.2892	5584.77	14946.6	4029.2	71167.8	17415.3	-0.103847	800.84	148.303	0.0770207	-0.0327053	11.4547	9.35103	0.0241533	-0.136511	1.6359	9.55729	3.88101	0.00741002	-0.225243
Sp. intermedia 9394	3	-0.0102464	41.9354	183.257	5014.27	14373.4	4029.24	72821.6	18343.4	-0.0821994	868.75	252.768	0.0939414	-0.0232203	11.6142	10.4154	-0.00524728	-0.200039	1.66383	9.64397	4.09167	0.0190314	0.00226965
Sp. intermedia 9394	3	-0.010209	38.7084	100.764	6128.63	14368	3939.98	73191	21730.7	-0.0954704	964.879	526.075	0.0949291	-0.026114	22.3058	8.08959	0.00626924	-0.794816	1.68723	10.9877	4.69611	0.0340101	-0.185089
Sp. polyrhiza 7373	3	-0.0128825	54.4152	532.592	1871.91	18346	3449.11	66491.6	8319.93	-0.0174808	1371.92	199.037	0.0305525	-0.0178506	35.7555	7.76689	-0.0163628	-0.0592386	1.55133	4.51076	7.39355	0.0116507	-0.298321
Sp. polyrhiza 7373	3	-0.012386	42.5969	609.093	2014.04	18245.8	3428.29	66339.9	8548.72	-0.121165	1084.31	173.402	0.035235	-0.0669188	24.126	8.6303	-0.0257108	0.018091	1.57442	4.63764	5.4068	0.00887322	-0.26207
Sp. polyrhiza 7373	3	-0.00760435	63.2371	514.716	1944.62	17507.2	3526.25	66643.8	8321.26	-0.0641106	1384.45	281.077	0.0366795	-0.0601952	31.1409	10.0193	0.0174534	-0.0751446	1.62021	4.78561	7.15946	0.0167489	0.584438
Sp. polyrhiza 7373	3	-0.00453772	73.6087	492.804	1921.8	18373.1	3394.09	65678.3	8530.56	-0.0347423	1523.12	257.626	0.0382708	0.0264646	36.7642	13.3998	0.0126366	0.0673514	1.5876	4.97406	8.8961	0.0273222	1.40008
Sp. polyrhiza 7373	3	-0.0102238	45.2656	578.182	1943.95	17357.8	3792.49	66461.4	8452.04	0.279016	1173.46	248.397	0.0345006	0.0374051	27.8838	12.5666	0.00344643	0.0914653	1.54766	4.61169	6.0006	0.0130026	0.109994
Sp. polyrhiza 9192	3	-0.00291425	57.0757	537.476	1932.45	17794.7	3707.03	65263.1	8197.93	-0.015024	1418.48	199.788	0.0353686	0.0434595	34.2708	13.564	0.00658216	0.128643	1.55528	4.80902	8.21896	0.0159799	-0.0963995
Sp. polyrhiza 9192	3	-0.0104741	3.74663	234.391	1657.31	13508.6	4748.73	66966.2	9757.68	-0.00879069	1923.45	344.199	0.0546581	-0.0270055	30.0136	5.66679	-0.0141686	-0.104295	1.65393	5.84384	3.38258	0.0138877	-0.242472
Sp. polyrhiza 9192	3	-0.0123767	2.55969	232.389	1770.79	13647.8	4633.41	67079.7	9533.89	0.00576654	1411.18	358.332	0.0535916	0.363976	26.9418	6.14412	-0.0128902	0.0999355	1.67562	5.77216	2.86871	0.0132794	-0.269404
Sp. polyrhiza 9192	3	-0.0125796	3.65203	261.212	1720.41	13417.9	4626.88	67721.9	10403.2	-0.0667856	1979.38	386.227	0.0637017	-0.0377279	29.4036	41.2659	-0.0220145	0.182921	1.68967	6.07034	3.3922	0.0233802	0.442797
Sp. polyrhiza 9192	3	-0.0100426	5.06914	223.012	1752.49	13616.3	4610	65490.3	9603.56	-0.0855118	1505.84	357.679	0.0602417	0.155312	26.6715	6.81591	0.0145223	0.30594	1.7266	5.95108	2.85206	0.0163541	-0.184951
Sp. polyrhiza 9192	3	-0.0106461	-2.93953	276.498	1812.19	13576.3	4630.76	66021.9	10517.7	-0.0162874	1384.88	434.422	0.0663115	25.1253	24.1873	9.73315	-0.00946083	0.124106	1.71098	6.09611	2.83482	0.0145958	-0.217573
Sp. polyrhiza 9192	3	-0.00922013	-1.85474	243.641	1586.55	13096.1	4671.73	66129.3	9680.63	0.00653797	1449.88	398.65	0.0772212	0.550388	25.9822	11.5701	-0.000124132	-0.194491	1.75105	5.87545	2.75079	0.0106185	-0.220922
Wo. arrhiza 7196	3	-0.0139467	-24.5152	218.058	754.943	10786.4	3383.48	84827.6	3866.44	-0.0748591	848.755	162.777	0.0165991	-0.0720058	11.0492	4.86689	-0.0195732	-0.838499	2.02817	2.43146	3.66945	0.0255083	-0.270496
Wo. arrhiza 7196	3	-0.0147272	-27.1874	217.712	757.258	11037.1	3384.98	83272.7	3777.7	-0.115867	801.213	153.584	0.0145353	-0.0914884	11.0962	2.41653	-0.00558591	0.939318	2.03576	2.35335	3.67329	0.0279039	-0.275859
Wo. arrhiza 7196	3	-0.0145303	-27.4911	219.976	763.529	10805.4	3391.24	84892.1	3837.3	-0.104697	853.493	152.965	0.0140942	-0.0894488	10.7238	1.05582	-0.0124299	-0.582972	2.02156	2.36348	3.67409	0.0237175	-0.311385
Wo. arrhiza 7196	3	-0.0112132	-27.8654	206.714	777.604	11101.9	3605.97	82645.1	3679.31	-0.0531683	734.389	139.893	0.0145642	-0.0685736	11.4516	1.10731	-0.00587698	0.127934	1.96465	2.29538	3.6982	0.0226785	-0.292549
Wo. arrhiza 7196	3	-0.0151275	-29.6712	209.482	759.202	10981.5	3589.05	82922.7	3813.62	-0.066257	774.368	149.707	0.0148658	-0.0822993	10.9861	0.702832	-0.0112225	0.150341	1.97825	2.31288	3.72753	0.0228016	-0.301521
Wo. arrhiza 7196	3	-0.0136665	-25.7275	224.544	769.048	10839.8	3443.43	83613.8	3841.66	-0.0478164	792.402	158.755	0.017799	-0.0678654	11.1574	1.06321	-0.0167189	1.11801	2.03013	2.41678	3.87275	0.0277084	-0.292374
Wo. australiana 7211	3	-0.00755657	-23.1953	765.945	1365.15	10443.4	4495.98	93424.8	2900.15	-0.0930241	1145.46	117.433	0.0233326	-0.0747649	23.6866	0.905211	-0.0108971	-0.279216	1.46248	3.24003	8.16085	0.0723331	-0.280757
Wo. australiana 7211	3	-0.0114575	-27.7905	800.715	1372.98	10638.3	4500	94905	2823.63	-0.124482	1425.71	109.532	0.0216675	0.0422969	21.3589	-0.0891703	-0.011017	-0.0040482	1.40159	2.7827	8.0784	0.0682704	-0.307325
Wo. australiana 7211	3	-0.0100144	-26.865	696.196	1427.74	10638.8	4433.32	94520.3	2787.64	-0.148397	1478.85	110.521	0.0223646	-0.0841369	21.7194	0.294959	-0.0164063	0.0537426	1.4347	2.86911	8.20397	0.0684434	-0.316793
Wo. australiana 7211	3	-0.00794878	-25.5716	652.514	1421.1	10241.6	4523.71	94716.1	2681.83	-0.135857	1106.92	117.979	0.0222017	-0.0856032	22.8323	0.403084	-0.00563388	-0.180439	1.4451	3.03682	8.20379	0.0665657	-0.310544
Wo. australiana 7211	3	-0.00719935	-23.4975	739.867	1428.12	10404.7	4343.57	95128.7	2812.28	-0.140663	1101.21	108.026	0.0236745	-0.0919976	22.3787	1.01182	-0.00245481	0.650638	1.47972	3.09524	8.36099	0.073323	-0.231559
Wo. australiana 7211	3	-0.00704437	-24.2928	846.409	1475.3	10483.5	4488.89	94232.9	3083.79	-0.124584	1103.34	120.771	0.0224576	-0.0843555	22.9986	1.02304	-0.00657106	0.238618	1.44046	3.23595	8.61787	0.0721074	-0.111548
We. hyalina 9525	3	-0.0120577	-5.11489	712.244	1568.77	16405.9	5373.33	56961	4432.73	-0.13355	3349.65	394.37	0.0593533	-0.0851586	54.3501	12.0056	-0.022682	0.305672	1.33048	2.96835	16.2713	0.0403676	-0.290569
We. hyalina 9525	3	-0.0104484	-0.0673935	745.092	1551.53	15374.2	5449.1	59381.2	4538.55	-0.0836668	3395	441.517	0.0593338	-0.0692459	53.2258	10.8474	-0.00476637	0.252354	1.36738	3.15693	15.9045	0.0355389	-0.256525
We. hyalina 9525	3	-0.0100999	-5.92784	856.42	1643.64	16058.9	5250.75	60178	4780.72	-0.105457	3412.07	451.516	0.0622911	-0.10051	54.3216	13.6821	0.00430362	-0.633398	1.33685	3.19244	16.305	0.0464438	-0.259349
We. hyalina 9525	3	-0.00781916	5.40495	768.562	1556.81	15547.4	5629.82	57654.8	4822.26	-0.0620007	3255.1	452.237	0.0618409	-0.0687773	54.598	9.98744	-0.0107353	0.573062	1.32457	3.32233	16.0422	0.0355817	-0.257302
We. hyalina 9525	3	-0.0114596	-3.18736	785.771	1550.64	14968.7	5400.82	60870.2	4792.78	-0.0944811	5936.58	440.481	0.0583462	-0.096472	55.7557	8.07794	-0.0237546	0.0417727	1.39654	3.16764	16.1398	0.0344026	-0.282565
We. hyalina 9525	3	-0.0107451	-5.55208	799.729	1609.28	15313	5514.06	59036.1	5003.56	-0.0987225	3067.25	431.316	0.060991	-0.0801063	54.4371	8.87851	0.0104128	-0.151666	1.35998	3.30839	16.8751	0.0482841	-0.266311
Wo. brasiliensis 7522	3	-0.0057077	-15.5646	282.57	1671.59	11012.3	6033.85	67105.7	2657.16	0.0633653	6456.99	216.914	0.0194508	-0.0076032	14.8929	13.3207	-0.0267071	2.19589	1.49057	2.76779	3.86953	0.144714	-0.209932
Wo. brasiliensis 7522	3	-0.0108777	-13.6366	290.108	1727.83	11289.8	6128.96	67109.7	2576.13	-0.102402	4683.94	220.856	0.0173396	-0.0748596	15.0598	14.4098	-0.0195039	4.33635	1.42347	2.81124	3.90142	0.137584	-0.25806
Wo. brasiliensis 7522	3	-0.0101514	-16.655	259.398	1677.14	12040.7	6122.44	65001.6	2445.63	-0.0707091	4100.34	206.009	0.0147827	-0.0499158	14.7681	15.717	-0.00806893	1.04312	1.38777	2.66099	3.68015	0.141483	-0.274525
Wo. brasiliensis 7522	3	-0.00829757	-5.55071	300.904	1662.63	12128.7	5995.68	65705.8	2588.44	-0.0952568	4091.11	213.398	0.0170542	-0.0790727	15.0394	19.2151	-0.00488629	5.63201	1.4052	2.71743	3.80705	0.153698	-0.271977
Wo. brasiliensis 7522	3	-0.00637461	-3.66729	308	1676.43	11976.3	6129.74	65361.9	2428.35	-0.00169631	3619.94	191.73	2.3934	0.68983	16.3154	25.664	0.0679632	28.0351	1.38404	2.79705	3.69339	0.144788	-0.227767
Wo. brasiliensis 7522	3	-0.00380554	-2.05569	321.33	1715.82	11839	6001.71	66598.3	2526.41	-0.114095	3271.53	185.139	0.0195839	0.111709	15.5122	36.1215	0.0832871	-36.2678	1.41579	2.72388	3.62648	0.139198	-0.202529
Wo. columbiana 7155	3	-0.00479527	-27.3244	732.881	890.553	12624.8	3648.1	79202.7	3930.43	-0.0397416	2446.31	161.26	0.0240275	-0.0426539	21.3149	3.50658	-0.00937317	0.301839	1.85214	2.56551	4.0856	0.0452792	-0.246156
Wo. columbiana 7155	3	0.00443412	-21.6224	719.019	910.838	12313.8	3463.26	80603.4	3754.36	-0.0590042	1783.23	161.442	0.0261442	0.388901	21.78	5.05994	-0.0053697	-0.444161	1.92083	3.11117	4.1507	0.0579891	-0.0772579
Wo. columbiana 7155	3	0.00632525	-24.2663	716.296	862.775	13436	3599.6	76952.3	3736.44	-0.0488772	1902.74	169.255	0.0246876	0.218903	22.0347	9.52388	-0.0142364	0.298065	1.82768	3.26512	4.17642	0.0576537	619.458
Wo. columbiana 7155	3	0.00547579	-24.1658	670.815	901.1	13038.9	3549.61	78712	3775.61	0.0253171	1628.66	154.574	0.0267514	-0.00498229	21.1308	15.6967	0.00689658	-0.0863511	1.84983	2.9558	3.82714	0.0986518	0.6014
Wo. columbiana 7155	3	0.00888086	-20.0927	703.868	905.066	13360.6	3320.77	79249.1	3855.3	-0.0256977	1769.39	163.098	0.0254352	0.0321263	21.9646	8.71726	0.0440211	-0.56315	1.87983	3.39597	4.10017	0.061147	-0.0725411
Wo. columbiana 7155	3	0.0148382	-21.1696	728.834	933.729	13312.4	3540.92	78933.3	3728.74	0.695431	1530.21	179.043	0.0306157	-0.00244158	22.1472	15.2516	0.00157695	-0.0121261	1.81487	3.12514	3.72275	0.147461	1.51796
Wo. globosa 9639	3	-0.0136203	-27.5684	275.273	1027.02	11949.7	6789.38	56477.3	3418.52	-0.106768	853.643	105.678	0.0108142	-0.070704	15.2247	3.59224	-0.0190513	0.11752	1.36956	2.61124	10.9709	0.0299691	-0.218375
Wo. globosa 9639	3	-0.012458	-24.288	297.537	1051.16	11878.4	6670.33	57357.7	3482.57	-0.114363	885.149	106.431	0.0123767	-0.0557605	15.6852	4.10625	-0.0111037	-0.011848	1.39893	2.73353	11.1809	0.0281906	-0.278318
Wo. globosa 9639	3	-0.0123108	-20.8541	342.336	1196.63	15160.5	8239.54	65624.9	3971.96	-0.0962482	959.214	125.567	0.0134357	-0.0654161	18.3261	6.56781	-0.0059367	0.606224	1.58374	3.09753	12.5226	0.0318224	-0.256476
Wo. globosa 9639	3	-0.0111769	-20.9689	279.154	1063.98	12747.9	6654	55454.5	3544.03	-0.093422	714.453	108.433	0.0116317	-0.0761441	15.854	5.81268	-0.0265087	-0.0703435	1.34756	2.68116	10.0331	0.0261217	-0.249859
Wo. globosa 9639	3	-0.00731557	-15.7611	316.269	1084.51	12802	6513.64	56343	3408.41	-0.0750497	706.942	118.362	0.0137421	-0.0701387	16.0839	12.0212	0.0116687	0.237641	1.36937	2.82111	10.0127	0.0299728	-0.217165
Wo. globosa 9639	3	0.00135792	-13.0918	347.311	1053.52	12854.4	6586.75	55747.8	3720.45	-0.114457	792.876	117.944	0.0213146	0.172151	16.0707	62.6587	-0.006942	0.539948	1.35164	2.88631	10.7114	0.0324319	0.151705
We. lingulata 9237	3	0.0484402	54.6773	649.617	1149.62	15960.1	3549.68	69026.1	4592.2	0.10028	2457.92	720.296	0.0698432	-0.0227454	5.9388	84.3518	0.0621005	-0.966352	1.73818	8.40261	2.91366	0.260591	0.0656079
We. lingulata 9237	3	0.0537867	44.478	881.605	1151.36	15681.5	3600.9	68415	5219.57	0.269012	2234.48	728.851	0.0446121	0.444718	5.856	117.004	0.027562	1.06796	1.76813	8.91096	2.86469	0.257216	0.331793
We. lingulata 9237	3	0.21691	144.494	1676.6	1479.78	18211.7	2822.24	58497	6792.44	1.39321	2773.21	865.854	0.0804587	2.51786	9.30923	142.91	0.0704405	3.42833	1.98623	17.6842	2.99602	0.323947	0.522102
We. lingulata 9237	3	0.0349929	16.4151	294.285	1100.87	17671.6	3520.89	64017.2	4566.02	0.129276	2651.28	739.687	0.0383515	-0.00176059	5.23104	49.8205	0.0432536	-0.299007	1.66676	7.08673	2.97145	0.0835151	-0.0111015
We. lingulata 9237	3	0.0584166	37.9955	399.462	1140.33	18441.3	4278.88	48650.8	4449.02	0.257704	2422.81	642.514	0.0360794	0.0643713	4.90684	61.4707	0.0666149	3.1594	1.68078	8.86981	2.5677	0.0660098	-0.115462
We. lingulata 9237	3	0.0742721	49.1835	502.585	1130.98	18755.5	4167.85	47994.8	4582.07	0.424281	2432.02	593.492	0.0437206	0.152493	5.46586	83.2075	0.0159008	-2.15325	1.69889	9.78076	2.6699	0.0718707	0.0433517

## Sheet: day5
Accession	Day	Li 7	B 11	Na 23	Mg 24	P 31	S 34	K 39	Ca 43	Cr 52	Mn 55	Fe 56	Co 59	Ni 60	Cu 63	Zn 66	As 75	Se 82	Rb 85	Sr 88	Mo 98	Cd 111	Pb 208
Le. aequinoctialis 7339	5	-0.00459932	126.105	1167.72	3763.87	16303.3	4256.76	64177.4	9814.81	-0.101701	2707.86	319.566	0.0367883	-0.0632411	33.6838	2.84762	0.0140335	-2.62934	1.56396	5.22511	21.3308	0.029824	-0.228677
Le. aequinoctialis 7339	5	-0.003571	123.979	1245.26	3634.07	16081.1	4442.89	62194.3	10641.7	-0.109953	2436.6	309.297	0.0377051	-0.0680455	29.39	3.21451	-0.0162281	2.06039	1.57267	5.47336	18.438	0.0268916	-0.27831
Le. aequinoctialis 7339	5	-0.00613897	159.456	1327.84	3381	16749.7	4299.52	62193.2	11170.5	-0.12131	2413.76	350.035	0.0382256	-0.0792314	29.6496	1.82906	0.0157725	3.54515	1.54399	5.40864	18.8604	0.0265196	-0.288018
Le. aequinoctialis 7339	5	-0.00524396	123.862	1266.83	3671.48	18042.8	4096.32	60950.7	10116.7	-0.0844644	2714.26	317.745	0.0348516	-0.0708051	30.9935	3.74438	0.000545247	5.36806	1.49249	5.22959	19.8675	0.0326333	-0.262616
Le. aequinoctialis 7339	5	-0.00312231	122.108	1258.47	3677.28	17668.3	4161.69	61327.1	9914.85	-0.10324	1789.81	302.359	0.0358215	-0.0615708	30.565	4.25413	0.0197391	1.04534	1.50468	5.13202	18.5371	0.026872	-0.260095
Le. aequinoctialis 7339	5	-0.00383375	108.761	1267.39	3490.52	18081.9	4403.71	58617.4	10024.6	-0.048122	1507.37	291.062	0.0356821	-0.0515449	27.2119	6.93065	0.00947716	0.574889	1.43539	4.97963	15.7749	0.0319029	-0.173675
Le. gibba 9352	5	0.000744814	57.1932	1062.4	1510.14	14490	3844.64	76133.3	10130	-0.0816832	1541.5	292.65	0.0643007	0.0566271	18.0406	49.434	-0.00729671	-0.58326	1.63466	5.74752	6.51929	0.0183925	0.0416746
Le. gibba 9352	5	-0.00152629	53.3478	1184.9	1489.17	14130.4	3893.77	76892.8	10142.5	-0.0803021	1837.66	304.663	0.0569318	-0.0496924	17.7199	2.92162	-0.0142684	0.134924	1.6415	5.28579	6.27124	0.0103039	-0.285158
Le. gibba 9352	5	-0.0015348	64.0227	1365.84	1539.76	14228.3	3885.99	77804.5	10919.7	-0.032474	1875.16	387.862	0.0530626	-0.0305946	18.2961	0.56128	-0.0177044	-0.0171152	1.61028	5.86724	6.37008	0.00975381	-0.274817
Le. gibba 9352	5	0.000137215	60.3771	1243.4	1566.5	13561.5	3890.97	77365.1	9767.16	-0.0794761	1785.83	347.072	0.0594331	-0.0525291	18.2053	1.18966	0.0216407	-0.218626	1.69882	5.50975	6.56826	0.00857672	-0.26415
Le. gibba 9352	5	0.00386772	45.4438	1444.23	1586.89	13718	3958.58	75625.5	9820	0.216565	1221.66	321.088	0.0671043	0.0483612	16.276	3.28124	-0.000993547	0.47607	1.69861	5.69587	6.40417	0.0120794	-0.278933
Le. gibba 9352	5	0.0066784	48.1307	1446.71	1628.56	13608	3943.08	76440.3	9481.05	0.0260685	1113.46	324.017	0.0742432	0.186522	16.3428	2.12921	0.00461619	0.0958726	1.69732	5.71194	6.29609	0.0112276	-0.216356
Le. japonica 8695	5	-0.0021055	63.2921	1282.23	1050.8	12295.5	3648.32	79168.4	9048.41	-0.0294455	1509.11	294.628	0.0369713	-0.0711379	21.4437	0.462428	-0.00147611	0.0285601	1.89219	5.30409	6.67256	0.0139649	-0.295414
Le. japonica 8695	5	-0.007502	56.4965	1290.76	969.155	13139.6	3566.21	79115.6	9505.66	-0.0855375	1928.86	289.946	0.0361681	-0.0517467	28.2498	7.31069	-0.00204997	0.112775	1.82202	5.07855	6.9998	0.0157558	-0.278834
Le. japonica 8695	5	-0.00595239	57.243	1654.92	1088.18	12551.4	3704.1	79178.3	10032.6	-0.0891174	1660.1	304.358	0.0401391	-0.077343	20.0792	0.713256	0.023042	-0.173133	1.84155	5.32266	6.39381	0.0114545	-0.274588
Le. japonica 8695	5	-0.00644741	60.5226	2365.02	1104.37	12851.2	3689.5	79141.6	10179.4	-0.0644341	1675.58	332.084	0.0388394	0.406124	19.7114	-0.0683035	0.0253755	-0.0732465	1.81187	5.57172	6.64692	0.0126153	-0.29403
Le. japonica 8695	5	-0.000914975	66.9119	1496.43	1168.53	12934.7	3729.44	77867.7	9884.77	-0.0834908	1119.95	331.131	0.044177	-0.0698933	15.7459	18.9697	-0.022834	0.194133	1.81885	5.87816	6.7344	0.0158904	-0.203581
Le. japonica 8695	5	-0.00148919	57.6766	2064.46	1145.73	12441.1	3824.84	78197.3	10455.9	-0.0323697	1173.48	340.818	0.0470188	0.0413153	18.323	1.1218	-0.00379879	-0.265032	1.83569	5.6703	6.34791	0.0173895	-0.0913529
Le. japonica 9250	5	0.000566511	97.2323	604.506	1431.22	13115.6	3621.26	76156.7	9702.09	-0.0793828	1818.31	216.151	0.0612083	-0.0164818	29.6544	3.82574	0.00337102	-0.0613647	1.87766	5.67484	6.95927	0.0114431	-0.270261
Le. japonica 9250	5	-0.0076737	118.881	569.294	1438.96	13667.7	3662.8	75550.9	9137.14	-0.058345	2077.93	219.637	0.052846	-0.0539338	28.7041	1.0952	0.0128176	-0.1268	1.81181	5.27383	6.62982	0.0102128	-0.294354
Le. japonica 9250	5	-0.00397674	91.5886	688.998	1403.98	14319.9	3790.92	72513.7	9138.04	-0.0148188	2028.01	265.928	0.0507429	-0.0164791	28.8084	1.6502	0.0245266	0.136264	1.76264	5.20068	6.10776	0.00815889	-0.289337
Le. japonica 9250	5	-0.00908226	118.379	666.348	1402.68	14395.8	3643.45	74212.4	8197.98	-0.0274109	2104.07	200.894	0.0456851	-0.00203447	28.8384	1.19358	0.0212761	-0.107488	1.76456	4.51935	6.42285	0.0092609	-0.29676
Le. japonica 9250	5	-0.00322404	85.5298	1060.2	1492.32	14187.3	3759.79	74255.7	9865.23	0.0530306	1833.69	265.661	0.0624383	0.00448528	22.28	3.57406	0.0232667	-0.277422	1.74694	5.33599	5.58715	0.00985289	-0.247078
Le. japonica 9250	5	0.00491402	91.8085	1158.9	1534.7	13672	3856.89	74096.8	9667.9	0.0192389	1062.08	275.89	0.0686214	0.465032	18.0456	8.27308	0.0192417	0.0420403	1.77771	5.84051	5.01394	0.00840271	-0.187718
Le. gibba 9481	5	-0.00768441	46.1847	939.802	998.032	13483.5	3889.04	74700.3	9893.9	-0.0975232	1578.06	283.15	0.0282701	-0.0833471	19.7029	1.72161	0.00521567	0.391323	1.77399	4.22886	6.12768	0.0855778	-0.243291
Le. gibba 9481	5	-0.0122358	46.437	985.18	1029.5	13023.9	3729.01	77201.7	9350.32	-0.0241356	1623.96	279.643	0.0324116	-0.0888521	18.3938	1.40006	0.0113483	0.0532846	1.82465	3.99488	6.18494	0.0792581	-0.228833
Le. gibba 9481	5	-0.0117326	50.6657	1079.21	1003.71	13438.6	3837.11	74430.4	10267.5	-0.0741332	1533.92	272.982	0.0333417	-0.0824736	18.1234	2.75601	-0.00657058	0.599742	1.80445	4.53947	6.55148	0.0929109	-0.182737
Le. gibba 9481	5	-0.0127865	38.613	1103.35	1029.08	13444.8	3848.94	74665.6	9436.46	-0.113318	1564.8	215.49	0.0330323	0.0552589	18.3066	1.38257	-0.00155381	0.19606	1.79374	4.17773	6.41398	0.0796073	-0.297378
Le. gibba 9481	5	-0.0111667	51.6724	1299.55	1088.73	13028	3813.94	75792.5	10534.1	-0.0916073	1058.71	252.347	0.0372066	0.211633	17.7897	3.92925	0.0381528	0.534149	1.82837	4.48959	6.0764	0.066579	-0.243931
Le. gibba 9481	5	-0.00898169	47.5759	1240.18	1125.77	13434.6	4009.73	73373.1	10087.6	-0.0995652	1033.61	244.044	0.0402113	0.00996741	18.3901	3.74841	0.00701778	2.33148	1.76929	4.26155	6.21345	0.0668407	-0.194833
Le. minuta 6600	5	0.00400926	55.3352	1062.1	2032.65	14536	3558.6	75495.6	10142.8	-0.0622616	994.086	250.075	0.0499322	-0.02986	21.7076	8.92398	0.0265836	2.28932	1.74668	6.61067	3.53985	0.0584983	-0.237932
Le. minuta 6600	5	0.0134094	71.9588	1256.19	2125.84	13914.4	3323.9	77315.4	10862.7	-0.0751234	1125.97	260.108	0.0567068	-0.0278218	23.0455	12.3817	-0.0166755	-2.153	1.85994	7.71677	3.97309	0.0661087	-0.143509
Le. minuta 6600	5	-0.00209617	52.7114	1109.88	2069.03	13854.4	3621.38	77367.9	10468.7	-0.026929	1058.75	259.865	0.0530019	-0.0620971	21.5877	4.74814	-0.00980948	0.30047	1.75984	6.66995	3.61569	0.0672148	-0.253963
Le. minuta 6600	5	-0.000465051	58.455	1210.5	2050.78	13484.5	3488.37	78644.3	10852.9	-0.0340887	1073.9	263.407	0.0549033	-0.0833407	22.3905	6.90917	0.00678314	-1.12747	1.82013	7.1235	3.68385	0.0698266	-0.223133
Le. minuta 6600	5	0.000365148	56.649	1222.68	2059.07	13950.4	3626.71	77621.4	10757.8	-0.09894	1117.81	268.254	0.0530332	-0.054937	21.0808	14.2849	0.00894068	-0.0734162	1.74028	6.8699	3.59367	0.0904987	-0.127843
Le. minuta 6600	5	0.00890563	68.9782	1337.11	2208.58	13678.4	3408.18	78511.8	11153.3	-0.0766611	1140.09	288.202	0.0612605	0.262753	23.4956	8.08426	0.00942292	0.53183	1.82881	7.39659	3.76722	0.071629	-0.233535
Le. japonica 7123	5	-0.00427255	62.0644	587.767	1458.47	13307.4	3942.58	71711.1	12058	-0.0945267	2112.2	230.319	0.0373559	-0.0684038	22.3245	20.6425	-0.00871619	93.2862	1.84905	6.68122	5.79514	0.0222409	-0.187398
Le. japonica 7123	5	-0.00166696	63.1479	706.015	1381.05	13157.9	4162.06	71069.2	12233.6	-0.0891755	1609.38	294.348	0.0366859	-0.07125	21.1964	3.5995	-0.0178141	-4.28944	1.8044	6.90299	5.51019	0.0177804	-0.188125
Le. japonica 7123	5	-0.00578117	53.8224	717.865	1339.94	14177.9	4284.87	68485.1	11069.2	-0.0459669	1921.67	265.68	0.0421308	-0.039749	18.7458	5.21605	-0.0122444	1.0197	1.70216	5.86161	5.07864	0.0154569	-0.118635
Le. japonica 7123	5	-0.00384362	53.6731	638.964	1392.08	14782	4084.99	68642.6	10093.5	-0.0970572	1398.85	228.239	0.0296356	-0.0659855	18.5002	3.77709	-0.0131295	0.0934991	1.69743	5.67941	5.02192	0.0152148	-0.243714
Le. japonica 7123	5	-0.00334457	52.9152	773.746	1375.78	14376.1	4436.59	67141.4	10561.1	-0.0446073	1371.99	279.037	0.0334972	0.846127	21.141	20.3686	-0.00189986	-0.225791	1.65733	5.58299	4.97341	0.0138458	-0.196549
Le. japonica 7123	5	-0.000100083	53.8706	780.168	1422.89	14383.3	4487.46	67677.5	10995	0.0114031	1403.03	278.802	0.0347	0.0343721	20.3238	10.8729	0.00355316	-0.570578	1.62524	5.94472	4.64909	0.014345	-0.0903405
Le. minor 7295	5	-0.000276268	115.877	1190.73	2640.47	14461.8	4243.34	67071.8	10876.1	-0.117714	1524.04	229.784	0.0463737	-0.085276	21.6433	3.17963	-0.00519848	-0.550865	1.71766	6.26292	9.19866	0.0158431	-0.27402
Le. minor 7295	5	-6.98905e-05	135.157	1254.17	2580.82	14153.1	4168.3	69060.9	11582.2	0.137851	1602.82	291.67	0.0431655	-0.0733378	21.5317	5.70016	-0.0202198	-0.0660933	1.73256	6.44026	9.37447	0.0188141	-0.277978
Le. minor 7295	5	-0.0016638	134.005	1218.9	2630.15	15200.1	4139.4	67578.1	11180.6	-0.043796	1711.4	309.584	0.0400006	-0.0671631	22.788	3.971	-0.0172985	-0.234479	1.6542	6.05837	10.0885	0.0218202	-0.262252
Le. minor 7295	5	-0.00238557	100.654	1115.76	2529.23	15816.2	4282.12	64345.2	10438.7	-0.0813544	1306.23	282.691	0.0447341	0.0642129	21.1988	4.47731	-0.0172384	-0.00714364	1.60893	5.84139	7.74965	0.0122669	-0.271609
Le. minor 7295	5	0.0037258	138.735	1117.76	2433.11	15706	4148.31	65063.8	10892.6	-0.0549752	1617.13	316.547	0.0491084	-0.0316412	25.2179	7.62975	-0.00662505	-0.167128	1.65217	6.159	9.26117	0.0184667	2.3227
Le. minor 7295	5	0.00297399	144.656	1162.68	2277.42	15556.9	4079.8	65939.8	10727.3	0.117374	2065.62	309.836	0.0440356	0.0444915	28.502	39.9823	-0.0145364	-0.168733	1.67294	6.15792	12.4577	0.0228988	-0.128007
Le. minor 8389	5	-0.00800016	65.1998	665.39	1037.14	13889.2	3574.12	77822.9	8655.83	-0.101538	1906.51	220.036	0.0386501	-0.0517795	21.6165	2.33654	-0.0207571	-0.172524	1.76138	4.93323	10.0167	0.0128951	-0.267125
Le. minor 8389	5	-0.00596029	66.1856	550.889	1176.06	12830.8	3849.27	77731.9	8055.53	-0.120439	1167.58	172.683	0.0394342	-0.0730562	14.8465	4.26723	-0.00962808	0.0999996	1.79187	4.76189	9.19284	0.0144408	-0.25548
Le. minor 8389	5	-0.00615478	73.409	649.209	1041.05	13490.1	3735.14	75278	9977.16	-0.0899188	1839.38	299.47	0.0467263	-0.0505903	28.9593	36.6472	-0.0148241	0.310901	1.8139	5.60094	10.6232	0.0238733	-0.0894918
Le. minor 8389	5	-0.00764108	65.4663	616.736	1096.05	13382.6	3667.29	78192.9	8915.63	-0.126087	1708.03	233.826	0.0421638	-0.0807773	20.7141	0.605358	-0.0171721	0.039521	1.77959	4.98455	10.078	0.013986	-0.309216
Le. minor 8389	5	-0.00592187	75.9825	808.721	1065.82	13510	3505.58	77441.8	9709.26	-0.0512186	2137.14	271.473	0.0418552	-0.0486867	29.0206	22.7499	-0.0216133	0.284768	1.84038	5.46679	11.2344	0.0226268	-0.2209
Le. minor 8389	5	-0.00675759	64.8264	798.229	1149.14	13106.4	3818.63	76881.9	8657.71	-0.0129816	1056.87	276.696	0.0459892	-0.0266495	14.2871	0.952756	-0.0116781	0.0173948	1.7907	5.01429	9.47969	0.0127059	-0.287264
Le. minuta 9260	5	-0.00878721	62.3862	412.388	5147.71	13954.6	3373.07	78258.5	9305.38	-0.04095	1709.9	322.344	0.0580793	-0.0533806	23.0188	9.41211	0.00158197	-1.23192	1.81454	5.70423	6.5666	0.0231767	-0.278594
Le. minuta 9260	5	-0.00456298	59.1739	392.866	5258.25	14055.3	3301.28	79186.1	8979.55	-0.0877972	1644.46	348.601	0.0580708	-0.058965	23.5596	10.4805	0.0253467	0.547196	1.80542	5.64825	6.69385	0.0187104	0.186161
Le. minuta 9260	5	-0.0023643	63.5615	373.298	5302.97	13468.1	3164.39	81068.5	8938.48	-0.0820097	1791.92	290.05	0.0582782	0.0515872	24.5429	13.8311	0.0148449	-1.04907	1.8782	5.87163	6.8341	0.016715	-0.233404
Le. minuta 9260	5	-0.00336945	59.8714	444.838	5383.36	13207.6	3390.22	80058.6	9204.7	-0.0487282	1698.69	261.866	0.0597275	-0.0466178	23.9586	22.2286	-0.00836337	0.170497	1.85353	5.7919	6.65389	0.022419	-0.13702
Le. minuta 9260	5	0.00350431	55.7586	449.516	5156.65	13597.3	3628.32	76930.8	8756.07	-0.00706094	1592.63	318.155	0.0582524	0.048992	23.1067	33.4156	0.0150087	0.303637	1.79873	5.64122	6.27195	0.0185011	0.107011
Le. minuta 9260	5	0.0310997	64.9687	402.765	5349.08	13484	3421.12	78616.9	9100.03	0.0301145	1740.91	352.493	0.063874	0.0560895	24.3534	25.6782	0.00656512	-0.640855	1.84482	5.75991	6.77646	0.0258058	-0.107671
La. punctata 0049	5	0.00170522	176.26	1453.29	3124.23	13389	5422.81	64451	11554.9	0.039081	2035.07	297.91	0.0500485	0.268472	40.4344	12.5904	0.0249275	0.96127	1.48959	8.11273	6.1633	0.0187734	-0.077933
La. punctata 0049	5	0.0101126	180.524	1532.59	3145.98	12876.8	5438.37	64382.5	11500.9	1.10886	2133.33	373.126	0.054266	0.274709	37.8069	12.8475	0.0151978	0.672278	1.54685	8.70565	6.33334	0.0136672	-0.248056
La. punctata 0049	5	0.0175125	189.295	1518.36	2977.53	12849.8	5466.76	63490.5	12025.8	0.0139412	2107.19	314.581	0.0520502	1.95902	35.3076	15.0963	0.00965126	-1.91979	1.56176	9.31497	6.46412	0.017716	-0.237022
La. punctata 0049	5	0.0133804	167.251	1437.65	2915.44	12645.4	5715.18	61177	11895	-0.0189628	2011.49	335.558	0.0528627	0.411356	37.2348	13.2685	0.00382681	5.82956	1.55426	8.88537	6.78651	0.0178995	-0.247613
La. punctata 0049	5	0.00379944	172.874	1575.39	3175.91	13039.2	5606.8	62143.2	11563.3	-0.0435688	1856.91	333.19	0.0514305	0.058351	33.3428	11.3749	-0.00421946	-2.29279	1.52224	8.46804	5.82142	0.0161075	-0.267011
La. punctata 0049	5	0.0157359	174.956	1630.94	3375.31	13011	5498.62	63389	11712.5	0.198238	1623.93	464.51	0.0528581	0.187264	33.599	13.035	-0.0172605	10.4537	1.53367	9.04192	5.48914	0.0174276	-0.173609
La. punctata 7760	5	-0.00136707	107.386	1656.64	2775.7	15042.3	4053.16	69442.5	17748.6	-0.118608	3464.29	230.761	0.0491146	-0.0902382	18.3083	3.96283	-0.000598029	-4.3427	1.65815	10.5142	7.68398	0.0220646	-0.299064
La. punctata 7760	5	0.000378956	101.474	1720.3	3132.21	15503.3	3898.83	70048.7	17755.1	-0.102959	2090.51	219.944	0.0524519	-0.059859	18.9088	7.07282	0.00989599	-4.78989	1.64329	10.7526	7.59934	0.0186438	-0.136568
La. punctata 7760	5	0.00667842	98.0882	1762.64	3008.15	16166.2	3941.45	68215.9	18019.3	-0.0514715	1893.42	218.587	0.0555796	0.0172662	18.1406	7.37848	0.0204404	11.304	1.59385	10.8564	7.29391	0.0181467	-0.202287
La. punctata 7760	5	5.76247e-05	85.1875	1702.69	2733.55	16063.9	4511.55	64190.2	17822.2	0.00078706	1574.79	208.903	0.0528777	-0.0194045	17.672	6.41824	0.00662347	-8.82196	1.50144	10.4898	7.01721	0.0194112	-0.282343
La. punctata 7760	5	-0.000123429	93.7108	1650.47	2810.27	16693.1	4252.66	64624	16969.5	-0.0967213	1940.16	208.722	0.0473487	-0.0506813	18.2228	6.42304	-0.00104285	-31.6514	1.50799	9.98702	7.03549	0.0174388	-0.305649
La. punctata 7760	5	0.000438568	96.0611	1668.12	2875.79	16543.7	4420.5	63724	17269.6	-0.0776779	1525.47	201.58	0.0578354	-0.0252935	17.3802	48.7159	0.00410463	-7.11729	1.48803	10.1187	6.95192	0.0229346	-0.182704
Le. perpusilla 8539	5	-0.00802187	21.2922	2518.08	1441.52	13919.1	5648.29	64795.3	7948.47	-0.118726	1592.44	279.393	0.0345303	-0.0895925	26.0702	4.24267	-0.0133032	-0.445778	1.3376	4.52577	8.89428	0.0219297	-0.253478
Le. perpusilla 8539	5	-0.0074576	25.7504	2859.32	1393.14	14194.8	5736.37	62049.5	7738.19	-0.125049	1586.43	237.392	0.0371725	-0.0945176	28.1649	4.18042	-0.0125916	0.646829	1.3405	4.93506	9.008	0.02354	-0.263849
Le. perpusilla 8539	5	-0.00702633	25.2034	2440.38	1396.94	13831.3	5631.8	63482.7	7837.4	-0.0882974	1707.6	330.017	0.0363118	-0.0873844	29.8592	2.31194	-0.0095394	-1.15099	1.38606	4.60171	8.9534	0.0214068	-0.241757
Le. perpusilla 8539	5	-0.00855821	20.2043	3853.62	1400.69	13442.5	5923.8	62351.7	7740.31	-0.0601515	2176.12	282.567	0.0358159	-0.0813606	25.4686	3.3624	-0.0200128	-0.156708	1.3561	4.95297	9.17479	0.0188927	-0.266364
Le. perpusilla 8539	5	-0.00610407	23.4941	2977.96	1453.11	13857	5875.69	61948	8016.27	0.00878573	1271.26	317.395	0.037282	-0.0603042	23.2858	6.5347	-0.0141641	-1.2002	1.33366	4.9845	8.21226	0.021686	-0.196693
Le. perpusilla 8539	5	-0.00436235	29.923	2877.59	1437.73	13752.1	5740.57	63754.1	8108.05	-0.0156766	1444.73	426.969	0.038337	-0.0373637	25.2296	27.1384	-0.0132108	-0.447521	1.35012	4.89572	8.36373	0.026012	-0.151745
Le. trisulca 7192	5	0.0100416	576.902	398.442	3141.76	25022.5	4337.99	32523.9	23132.9	0.0755344	4440.57	6778.43	1.14169	-0.0362442	22.3115	101.691	0.425099	-0.21381	1.71308	11.2553	11.201	0.181409	0.322531
Le. trisulca 7192	5	0.0417397	670.705	608.502	4094.04	28350.6	4656.18	31107	25819.6	0.202265	5202.3	9360.13	0.796301	-0.0570758	29.3292	128.6	0.0822783	-4.11629	1.59973	12.6013	10.5529	0.1341	2.18578
Le. trisulca 7192	5	0.0139858	432.096	1124.38	3122.09	22541.6	5151.64	26557.7	22226.2	0.137571	2880.44	11489.4	1.5699	0.180988	26.0111	485.251	0.439302	4.67714	1.42323	12.6476	9.08352	0.188429	1.30446
Le. trisulca 7192	5	0.00592769	758.744	1423.06	3222.54	25703.9	5078.01	27091.4	21354.7	0.268478	2387.93	9522.96	3.19447	-0.00909408	29.243	277.903	1.25533	1.79507	1.44946	10.7643	10.0811	0.15928	0.381164
Le. trisulca 7192	5	0.0134195	442.844	804.758	2488.21	21693.3	4781.56	29214.2	18387.2	0.183274	2795.59	6053.17	1.48214	0.00775665	22.4954	134.784	0.218853	2.47422	1.55507	9.58696	8.77167	0.127552	0.357626
Le. turionifera 7683	5	-0.00714099	27.2299	418.214	1094.94	13066.5	5731.15	58304.2	8425.17	0.0926192	2483.96	238.964	0.0351734	-0.00785492	34.9114	2.62104	0.0116475	-1.89285	1.56859	4.88371	10.2933	0.0235583	-0.274824
Le. turionifera 7683	5	-0.0071074	33.5166	431.066	1094.6	13233.2	5667.69	58805.3	8492.09	-0.0830857	2549.44	243.686	0.032502	0.00803458	36.1044	14.9884	-0.00753289	1.53707	1.55905	4.95175	10.6907	0.0234119	-0.235131
Le. turionifera 7683	5	-0.00575379	30.9209	406.127	1119.53	13187.6	5830.11	57268.1	8387.93	-0.0487019	2291.26	219.74	0.033153	-0.0745842	27.2466	3.08081	-0.0227859	-0.485767	1.54423	4.87205	9.77857	0.0182349	-0.273556
Le. turionifera 7683	5	-0.00292911	31.3099	474.826	1098.35	12861.2	6074.86	56064.7	8242.31	-0.078529	1575.16	245.346	0.0367474	-0.067365	26.8754	4.17569	-0.0229838	-0.361199	1.52543	4.90702	9.40558	0.0149601	-0.102158
Le. turionifera 7683	5	-0.00364496	31.3675	456.3	1129.99	12896.5	5803.99	57354.4	8513.09	0.0688337	2236.95	261.244	0.0364864	-0.00475074	26.4256	4.41154	0.00337874	0.595924	1.58616	5.08452	9.65842	0.0202481	-0.273515
Le. turionifera 7683	5	0.00108968	29.156	532.167	1046.69	12211	6278.11	54969	8255.13	-0.0454678	1574.74	305.384	0.0344595	-0.06388	23.1423	3.40605	0.00162342	6.90567	1.5574	5.1573	9.8151	0.019091	-0.258155
Le. tenera 9020	5	-0.0006015	69.0923	654.366	1691.08	10758.7	3777.31	89399.5	7055.62	0.11499	1293.48	531.175	0.0376838	0.0984824	26.5618	7.30172	-0.00920195	0.645604	1.77934	3.77969	23.567	0.0384338	-0.27924
Le. tenera 9020	5	-0.00213401	75.5141	684.367	1845.02	11291.7	3601.02	87661	7224.61	0.0399729	1307.91	549.896	0.0350511	0.0277244	26.3308	4.05791	-0.0180401	-1.06361	1.82108	4.15537	22.93	0.0395458	0.00499198
Le. tenera 9020	5	-0.00502821	69.0473	630.144	1622.75	11078	3809.47	87752.6	7149.07	-0.110157	1284.16	572.624	0.0318108	-0.0762079	25.0137	0.756155	-0.00871501	-0.553254	1.77007	3.88021	22.3838	0.036814	-0.223593
Le. tenera 9020	5	-0.00510588	65.8206	612.143	1533.43	10831.6	3698.22	89021.5	6853.45	-0.0364768	1285.51	516.997	0.0316358	2.12279	23.5844	1.49839	-0.00115264	-0.480999	1.80806	3.83106	22.3352	0.0345874	-0.277994
Le. tenera 9020	5	-0.00389501	75.6617	654.393	1699.3	10696.6	3717.07	89250.9	7321.41	0.0412358	1326.18	553.004	0.0341638	0.11305	25.0969	2.47657	-0.0110909	-1.99582	1.81184	3.91026	23.8075	0.0403954	-0.283805
Le. tenera 9020	5	-0.0053052	63.105	769.068	1613.54	11234.2	3666.54	88047.1	7244.12	0.0799987	1283.23	545.367	0.0334474	0.524317	25.9763	1.29753	-0.0132841	-0.653069	1.79514	3.99112	22.2843	0.0367243	-0.282274
Le. turionifera 9109	5	-0.00165909	20.5413	888.324	1229.34	12148.4	4721.57	67469.1	8334.93	0.0490347	1321.6	265.87	0.0343191	0.00544509	19.6624	2.86591	0.016279	2.23393	1.8136	5.06884	6.87808	0.0218971	-0.0622184
Le. turionifera 9109	5	0.000269326	26.2603	1013.57	1201.33	11899.6	4686.01	68252.5	8954.63	-0.0175019	1498.2	317.638	0.0347233	-0.00287679	26.2938	2.36203	0.0537081	1.45005	1.83678	5.60736	7.7266	0.0298292	0.0449518
Le. turionifera 9109	5	0.000828298	23.1345	933.789	1168.23	12789.8	4762.86	66496.8	8573.61	0.0018995	1516.51	309.882	0.0318012	0.00412375	25.9009	3.07007	0.0210972	4.96462	1.74614	5.23899	7.53356	0.0355872	0.0600756
Le. turionifera 9109	5	0.00396312	27.7579	967.744	1142.99	13071.7	4565.06	66429.5	8032.79	0.0293524	1597.06	338.3	0.0303353	0.0546963	26.8587	4.9542	0.0239161	2.85111	1.78461	5.40023	7.85948	0.0295016	0.236651
Le. turionifera 9109	5	0.00142852	19.3636	1001.36	1179.8	13257.1	4727.2	65842.9	8036.69	0.11738	1221.2	352.167	0.0351349	0.0815119	17.8399	2.10905	0.0350404	23.6006	1.71909	4.88367	6.83029	0.0251355	0.26837
Le. turionifera 9109	5	0.00770536	25.5164	1016.97	1191.62	13153.2	4627.37	66522.2	8221.53	0.253184	1317.81	412.188	0.0359931	0.0756965	19.8297	4.96331	0.0734265	-1.51356	1.75043	5.11805	6.98599	0.0263061	0.434207
Le. tenera 9243	5	-0.000888592	58.1384	499.619	3629.59	12198.8	4877.04	76918.9	7541.51	-0.0315952	2804.92	388.098	0.0295396	-0.0314635	42.8582	7.83185	0.0064836	-0.322803	1.52105	4.69171	52.992	0.0872874	-0.251911
Le. tenera 9243	5	0.000445083	55.7915	574.435	3840.41	12222.7	4912.32	77205.1	7518.83	0.0914152	2178.53	407.735	0.0269767	0.0453411	37.9577	10.7032	-0.0070107	-0.303944	1.49863	4.59059	46.7546	0.072584	-0.264116
Le. tenera 9243	5	0.00438832	63.5148	598.183	3726.22	12900.7	4749.31	77059.1	7256.74	-0.0400979	1992.34	470.235	0.027972	-0.0455435	40.8269	7.67645	0.0254233	-1.26611	1.47937	5.00971	48.1342	0.0730697	-0.238632
Le. tenera 9243	5	0.00210365	66.9545	592.753	3693.37	12874.3	4977.31	74049.7	8091.58	-0.0280575	2011.33	452.945	0.0268055	0.143665	43.2773	5.76834	-0.00893048	2.51991	1.47491	5.00138	53.0617	0.0786535	-0.247448
Le. tenera 9243	5	0.0302688	79.9552	631.365	3704.71	12659.5	5098.85	72844.4	8036.29	-0.018291	2147.33	521.052	0.0263641	0.253526	49.4752	11.813	0.00892271	1.00027	1.48673	5.37214	55.094	0.0912324	-0.211354
Le. tenera 9243	5	0.0318442	98.6519	916.527	4038.01	13277.2	4684.08	75052.5	8739.61	0.639873	1994.37	744.466	0.0455402	10.7758	40.8056	24.5264	0.0169012	12.7602	1.50678	6.65179	42.6273	0.0735052	-0.119104
Le. valdiviana 7005	5	-0.00371908	151.611	445.654	4228.92	9373.15	6054.27	67917.1	8116.67	-0.0406479	3360.86	385.423	0.0474148	1.46749	37.6316	23.5664	0.0167187	0.466784	1.65901	5.38397	4.6578	0.0245281	1.24555
Le. valdiviana 7005	5	-0.000421733	140.431	560.991	4373.75	9775.41	6169.78	66646.8	8050.4	0.169767	2332.29	373.424	0.0441112	0.112475	37.1083	19.0283	0.024974	0.110211	1.60094	5.48523	4.69857	0.0239312	0.0724996
Le. valdiviana 7005	5	0.0121573	137.911	388.299	4585.65	10322.1	5820.55	67378.3	8508.68	-0.0383671	1841.8	299.961	0.043435	0.22385	37.6372	30.5571	0.00971699	0.525618	1.64223	6.12261	4.75971	0.0281279	-0.0292995
Le. valdiviana 7005	5	0.00385468	167.325	488.473	4225.31	9192.76	6173.08	66923.3	8642.98	-0.0212684	2689.93	494.459	0.0443141	-0.0184305	38.1011	20.8121	0.01643	0.191458	1.66252	5.55726	4.64961	0.0259785	-0.169334
Le. valdiviana 7005	5	0.00472086	163.014	480.871	4450.05	9245.41	5982.36	68280.6	8548.06	0.000832548	2557.84	460.374	0.0452609	-0.0161846	37.67	25.2242	-0.00462699	-1.03343	1.69098	5.74465	4.69526	0.0210168	-0.179921
Le. valdiviana 7005	5	0.00142997	142.404	507.782	4505	9664.02	6146	67610.3	8580.99	0.0515932	2195.45	376.531	0.0412536	-0.0183081	37.5887	24.9781	0.0505576	-0.0435962	1.59914	5.50524	4.69465	0.0196759	-0.210103
Le. valdiviana 9233	5	-0.0031023	154.164	175.05	6237.83	12190.1	5849.1	63057.5	10117.5	-0.0814661	1403.18	184.976	0.0477516	-0.0502525	18.2694	16.7026	0.0241572	-0.566202	1.51488	5.85261	6.13428	0.0196984	-0.243256
Le. valdiviana 9233	5	-0.00704511	131.063	200.497	6171.57	12523.3	5745.71	65112.2	11247.6	-0.0201684	1432.82	267.337	0.0509968	-0.0377132	19.1812	15.9909	-0.0209715	0.0542083	1.46169	5.68345	6.49392	0.0276355	-0.157775
Le. valdiviana 9233	5	-0.00670001	150.773	191.674	6136.85	12065.6	5822.26	63154.4	10484	-0.0778015	1480.66	211.082	0.0484628	-0.0586581	18.8311	12.4201	0.0144285	-0.0482082	1.53692	5.91943	6.61501	0.0301887	-0.152551
Le. valdiviana 9233	5	0.000481343	153.212	240.205	6235.76	11671.9	5739.76	64420.7	10963.3	0.02066	1445.32	205.596	0.052898	-0.0421622	19.0188	20.1551	-0.00217589	-0.354018	1.58231	6.1896	6.69113	0.0272623	-0.1381
Le. valdiviana 9233	5	0.0144779	151.193	238.976	6472.88	11933.1	5564.18	63567.3	10583.5	-0.084839	1402.07	217.718	0.0581634	-0.0408659	18.5076	15.9639	0.024862	-0.143791	1.63456	6.11855	6.73692	0.0277965	0.391471
Le. valdiviana 9233	5	0.00292541	142.319	255.797	6145.26	11975.7	5789.18	63503.3	11270.3	-0.0529648	1369.31	213.422	0.054741	-0.0374544	18.3257	13.0831	0.000222534	-0.460465	1.55089	6.06421	6.19007	0.0212953	0.419428
Le. yungensis 9208	5	-0.00245515	145.984	186.245	15823.2	15073.5	5300.39	57780	11811.6	-0.0605607	1483.57	238.782	0.0627316	0.16631	28.8508	13.2416	0.04341	1.01186	1.4954	5.9493	18.884	0.0343419	-0.172241
Le. yungensis 9208	5	-0.00412289	165.001	152.824	15598.2	14760.8	5310.74	58275.5	11905.3	-0.0831247	1532.56	268.261	0.0644309	0.138451	28.5037	10.8259	0.00420437	1.6031	1.51691	6.0904	21.0319	0.0426065	-0.093765
Le. yungensis 9208	5	-0.00427635	152.445	150.403	14916.2	14420.9	5413.34	58978.6	11371.4	-0.0899659	1439.66	234.522	0.0605866	0.212177	26.7513	7.75037	0.00639753	-1.29059	1.50371	5.87954	18.2754	0.0289493	-0.171599
Le. yungensis 9208	5	0.00228062	154.95	205.095	15718.9	14471.1	5407.16	58482.5	11944.5	-0.0707785	1413.77	270.363	0.0667318	4.33232	25.7172	8.92811	0.0772067	1.54765	1.51206	6.07542	18.1564	0.0436985	0.365858
Le. yungensis 9208	5	-0.00910314	150.625	205.981	15923.3	14959.1	5369.85	58585.6	11912	-0.0847498	1485.34	248.205	0.0582346	-0.0413946	28.4236	8.40966	0.0163547	-0.480715	1.4646	5.9445	19.7882	0.0319852	-0.228528
Le. yungensis 9208	5	-0.00608751	151.932	199.981	15698.1	14410.3	5629.87	57769.3	11786.9	-0.102791	1350.83	220.28	0.0605362	-0.0644096	25.9183	11.2841	0.00251115	-2.05041	1.45742	6.1218	17.5158	0.0343085	-0.261607
Le. yungensis 9210	5	-0.00616961	202.604	270.294	6787.2	15642.8	6259.46	43455.8	12982.8	0.0253241	2733.78	643.298	0.116761	0.0135801	19.1485	102.437	0.0375704	2.108	1.43621	6.88829	6.9344	0.0685628	0.084821
Le. yungensis 9210	5	0.0111551	261.542	335.873	6737.03	14873.1	7045.86	32876.2	14780.1	0.0124023	3346.04	726.493	0.111317	0.0509631	18.4354	64.3616	0.0396811	-0.223207	1.5557	8.20112	8.53221	0.0895333	0.719914
Le. yungensis 9210	5	-0.00306821	203.524	279.567	6257.61	13835.8	5587.98	27214.3	12115.7	0.0902912	2880.42	606.805	0.0954047	-0.00676133	15.8306	23.2292	0.0449724	1.75906	1.28641	6.2536	6.77752	0.0793817	1.03708
Le. yungensis 9210	5	-0.0106551	136.008	210.322	5342.57	15873.4	6072.68	45662.5	10984.4	-0.0829092	2238.42	545.572	0.0754128	-0.0360379	21.695	44.7705	0.00126147	-0.666196	1.42125	5.66613	6.11634	0.0478092	-0.0732647
Le. yungensis 9210	5	-0.0112624	139.635	216.194	5452.52	15661.6	6437.33	43187.9	10352.6	-0.0227901	2128.21	547.94	0.0800194	-0.0330767	22.5283	19.1343	-0.00466502	-0.694006	1.37716	5.63043	6.03755	0.0643709	-0.182251
Le. yungensis 9210	5	-0.0056409	178.66	248.806	6108.73	15554.8	5982.33	46347.4	11979.1	-0.0859761	2550.87	592.103	0.0790329	0.0117569	22.3306	19.6526	0.0311331	3.49704	1.4747	6.28604	6.74969	0.0469091	-0.0343031
Le. yungensis 9210	5	-0.00200281	170.537	505.034	5774.81	16301.1	6472.03	34384	11776.6	-0.041414	2766.29	628.968	0.0820529	-0.0212954	18.8484	19.4614	0.0255033	1.98866	1.50385	6.67646	7.56776	0.0614641	0.192319
Le. yungensis 9210	5	-0.00113783	170.406	526.66	5008.77	16438.6	6279.73	35490.3	11009.1	0.0473491	2496.85	671.915	0.0922803	0.00440075	19.1514	25.6837	-0.0132494	1.66404	1.52889	6.76483	6.85599	0.063966	-0.0253102
Le. yungensis 9210	5	0.00497372	181.712	345.921	5462.76	14785	5583.62	24913.1	11252.7	0.484899	3173.33	673.064	0.108198	0.26008	17.2245	37.3619	0.0174784	-1.65682	1.1747	6.32643	6.82102	0.13519	0.405666
Sp. intermedia 7820	5	0.0109051	-0.0544738	343.736	5047.88	14258.7	4132.87	71139.2	10922.3	-0.105304	867.414	240.377	0.0792822	-0.0163758	14.758	12.5394	0.00901721	1.08675	1.68175	6.10132	2.9178	0.00662093	2.59191
Sp. intermedia 7820	5	-0.003438	0.587805	316.161	5144.21	15138	4283.12	68883.5	10409.8	-0.102322	929.934	221.71	0.0666081	0.102808	16.179	7.41232	-0.0111325	0.541401	1.57848	5.92295	2.91781	0.00538821	-0.0261094
Sp. intermedia 7820	5	-0.00770712	8.53899	315.442	5158.23	15026.9	4243.3	68764.1	11067.8	-0.0918206	1741.54	261.829	0.0610983	-0.0491834	23.5204	5.94053	-0.0112346	0.338339	1.60884	6.31658	3.45645	0.00984231	-0.033297
Sp. intermedia 7820	5	-0.00741214	12.6902	311.044	5497.85	14255.5	4526.08	69476.3	11922.3	-0.116146	1402.53	340.211	0.0650999	-0.0706263	25.6805	6.38334	-0.0200328	-0.16613	1.58274	6.59583	3.44052	0.0126209	-0.249633
Sp. intermedia 7820	5	0.00203966	16.7167	251.913	4284.57	14153.8	4427.61	69674	11019.8	-0.0951985	2511.6	405.943	0.0604785	-0.0514197	28.3868	7.02825	-0.00497722	-64.5521	1.6251	6.61072	4.11492	0.0119026	0.380112
Sp. intermedia 7820	5	-0.0097697	15.865	303.624	5357.24	14527.4	4376.32	69777.8	12039.1	-0.103561	1692.77	341.518	0.0610183	-0.071056	20.8077	5.83764	-0.0138849	-0.342385	1.59626	6.80463	3.4212	0.023955	-0.201043
Sp. intermedia 9227	5	-0.0101569	33.6725	119.3	6918.96	15980.6	4120.82	68807.4	17090.5	-0.087728	1118.65	233.656	0.0796606	-0.0509318	15.482	10.8569	-0.00367192	0.244793	1.53763	8.9302	8.00007	0.0658626	-0.255975
Sp. intermedia 9227	5	-0.00950118	40.7964	137.994	6513.89	16284.4	4058.15	68237.7	17289.4	-0.0855312	1065.53	235.272	0.0753801	0.0561716	14.8454	10.1246	-0.00331402	-1.1197	1.53764	8.89563	8.35367	0.0725814	-0.216437
Sp. intermedia 9227	5	-0.00753491	44.5865	102.274	6497.48	16200.7	3976.58	69010.2	16383.9	-0.0962012	1139.82	314.733	0.0824951	-0.0564166	20.176	10.1284	-0.000765982	0.720528	1.55779	8.29252	8.46187	0.113512	-0.163796
Sp. intermedia 9227	5	-0.010879	36.8566	112.892	6315.83	16295.1	4088.25	68955.9	16702.8	0.0188447	1079.71	226.198	0.0736711	-0.00736497	13.2212	9.41485	0.00462677	0.190254	1.50808	8.57445	8.15931	0.0631023	-0.241209
Sp. intermedia 9227	5	-0.0093	40.6196	103.291	6517.67	16650.4	3919.29	69787.4	16399.6	-0.045673	1132.7	236.279	0.074	-0.0459483	14.6404	9.12445	0.00355413	0.218293	1.50553	8.41796	8.23376	0.0882521	-0.138567
Sp. intermedia 9227	5	-0.0101902	37.4956	118.495	6507.13	16330.6	4057.11	68615.9	17302.4	0.0105138	1121.99	267.902	0.0810525	0.0441362	14.872	10.9492	-0.00575966	-0.599787	1.52325	8.76113	8.46059	0.0886161	-0.263428
Sp. intermedia 9394	5	-0.00823094	33.9091	89.3233	5453.3	16544.2	4051.33	66686.9	20907.9	-0.123037	879.707	307.987	0.0839183	-0.0667987	16.3993	4.9264	-0.0142114	-1.66729	1.54701	10.7932	4.00502	0.00900121	-0.127381
Sp. intermedia 9394	5	-0.0108929	28.1958	105.996	5119.48	16317.9	4134.14	67651.6	19263.6	0.030303	843.306	212.986	0.0747855	0.017267	12.6337	7.06125	-0.0106802	0.965763	1.52091	9.89313	3.7082	0.00743459	-0.281746
Sp. intermedia 9394	5	-0.00900554	26.5836	56.3614	5854.28	16673.7	4070.04	67815.4	21107.6	-0.123935	1088.45	341.529	0.0818353	-0.0540574	22.5112	6.69567	-0.0142881	0.197962	1.49729	10.5792	4.13809	0.011049	0.011012
Sp. intermedia 9394	5	-0.00378463	33.1976	123.282	6219.7	16630.6	3981.23	67210.5	21302.8	-0.100569	1016.67	431.11	0.130047	-0.0517234	23.971	7.79235	0.00645808	-0.322716	1.54886	10.839	4.26857	0.0191165	0.742752
Sp. intermedia 9394	5	-0.00941886	32.3756	118.175	5546.66	16101.9	4008.75	68799.1	21400.8	-0.111632	866.071	277.449	0.0820968	-0.0358368	15.7973	6.50849	-0.017648	-0.241264	1.56328	10.8229	4.16179	0.0120077	-0.208465
Sp. intermedia 9394	5	-0.0088709	32.7298	146.462	5764.24	16459.6	4079.04	68157.8	21439.7	-0.117903	922.238	244.236	0.0785367	-0.0627823	15.2347	6.60741	-0.0186563	0.559892	1.51125	10.435	4.40671	0.0174486	-0.143466
Sp. polyrhiza 7373	5	0.0123278	42.3854	651.635	1933.55	16663.3	3513.96	68490.7	9020.78	-0.0864218	1461.88	182.463	0.0373381	-0.0128978	26.8655	60.2243	0.0151222	0.403305	1.68011	5.77769	6.79734	0.024891	0.240925
Sp. polyrhiza 7373	5	0.00199142	39.8222	609.028	1952.75	17126.7	3649.43	66377.8	7931.41	-0.0809279	1389.06	190.546	0.0313944	-0.0426029	29.2121	16.8403	0.012195	-0.0465664	1.62824	5.18822	7.81805	0.0189573	-0.127692
Sp. polyrhiza 7373	5	-0.00438874	60.1348	586.821	1992.9	17634.1	3593.37	65497.4	8741.57	-0.0864869	1367.14	201.139	0.0268293	-0.0497753	25.9537	17.88	-0.00494018	-1.67623	1.60921	5.28325	7.42593	0.0166956	-0.263388
Sp. polyrhiza 7373	5	0.00587445	32.6887	634.886	2056.1	17081.3	3873.13	64724.2	8468.74	-0.0651911	1179.78	182.094	0.0540061	-0.0454873	32.3237	29.1211	-0.00877739	0.283863	1.59442	5.53344	6.93516	0.0617383	0.0222241
Sp. polyrhiza 7373	5	0.00170985	43.736	630.122	1924.95	17082	3635.64	65722.8	8337.69	-0.0410551	1349.2	207.813	0.0291395	0.663552	25.0253	28.4538	0.029215	-0.0474562	1.65451	5.47124	7.24242	0.0279214	-0.196539
Sp. polyrhiza 9192	5	0.0126851	37.4628	700.521	1986.07	15741.1	4159.78	66224.5	8661.11	-0.0417988	1137.19	195.026	0.0340277	-0.0213625	24.0583	26.5028	-0.00958048	0.7692	1.61551	5.70943	6.3369	0.0839877	0.156547
Sp. polyrhiza 9192	5	-0.00857669	-6.76816	165.934	1980.51	14842	4600.76	63597.1	9919.56	-0.107756	1364.9	245.156	0.0628178	-0.0613879	29.6712	10.3473	-0.00297002	-0.779312	1.62996	6.64032	3.34283	0.0117993	0.277177
Sp. polyrhiza 9192	5	-0.00922815	-7.82608	187.959	1884.68	15164.5	4624.22	61300.5	9200.33	-0.121237	1418.37	221.318	0.0546694	-0.00650401	25.9328	10.1157	-0.00913659	0.236802	1.6393	6.22915	2.78225	0.0113161	-0.233076
Sp. polyrhiza 9192	5	-0.00699834	-8.28988	173.28	1704.76	14112.2	4286.08	67358.1	9733.79	-0.0856912	1719.99	290.056	0.047104	0.309627	38.1273	8.02547	0.0157475	-0.283389	1.73713	6.88876	3.90425	0.0135402	-0.261655
Sp. polyrhiza 9192	5	-0.00662028	-6.13995	212.607	1847.64	13839.1	4568.7	66103.8	9477.71	-0.0958886	1449.49	262.727	0.0579433	-0.0748668	37.6847	8.67458	0.0016269	-0.262824	1.69972	6.62163	3.55438	0.024258	-0.0310127
Sp. polyrhiza 9192	5	-0.00474676	-7.74575	174.038	1875.56	14143.9	4602.26	64814.5	10018.9	0.170907	1485.35	274.72	0.0547854	-0.0445501	32.3843	10.9389	0.00233589	-0.367343	1.68294	6.40642	3.33655	0.0143381	-0.207187
Sp. polyrhiza 9192	5	0.0110505	-7.74458	179.053	1867.66	14150.9	4737.75	62169.1	9397.19	0.463465	1346.93	294.549	0.146415	0.710073	27.3193	15.6045	-0.0114037	-0.152985	1.69855	6.65549	3.05698	0.0104371	-0.0036141
Wo. arrhiza 7196	5	-0.0136534	-24.2834	273.367	805.627	10551.5	3487.77	85056.9	4009.5	-0.088946	739.119	79.8161	0.015062	-0.0623214	12.0183	13.1336	0.00264309	-0.0666429	2.01343	2.5617	3.90606	0.0088805	-0.247761
Wo. arrhiza 7196	5	-0.0135155	-25.0377	261.19	818.97	10568.4	3503.22	85000.5	4104.4	-0.0811729	696.514	81.85	0.0138656	0.0601326	12.0995	3.35383	-0.0126672	0.0475988	2.00728	2.57528	4.02772	0.00654137	-0.265691
Wo. arrhiza 7196	5	-0.0131646	-23.4659	275.501	790.208	10120.2	3523.61	86091.3	4023.6	-0.0570419	810.408	80.7657	0.0147758	-0.0504027	11.7435	0.708692	-0.0156036	-0.0541285	2.02682	2.64352	4.04849	0.00961721	-0.129987
Wo. arrhiza 7196	5	-0.0142032	-24.9729	275.47	796.174	10225.6	3470.42	85570.3	4066.48	-0.113761	802.676	81.05	0.0142687	-0.0737137	11.5931	0.48123	-0.0101039	0.345943	2.04594	2.62036	4.05036	0.00575364	-0.306703
Wo. arrhiza 7196	5	-0.0134186	-25.645	264.691	787.129	11116.6	3615.35	83213.6	3881.6	-0.0454622	745.064	82.2384	0.0130917	-0.0472713	11.7417	1.12201	-0.0182731	0.307653	1.94565	2.48558	3.79657	0.00877703	-0.268754
Wo. arrhiza 7196	5	-0.0129392	-24.814	247.403	803.62	11654.7	3787.03	81063.9	3650.22	-0.0205421	611.873	71.924	0.013977	0.113199	12.0284	1.96509	-0.0109237	-0.142722	1.87288	2.34942	3.81243	0.00683864	-0.294142
Wo. australiana 7211	5	-0.00866913	-26.3425	584.34	1533.27	11606.3	4812.72	87690.9	3457.94	-0.106124	971.057	120.591	0.0185601	0.0108474	20.1002	4.45436	-0.00911831	-0.380445	1.35116	2.97409	8.21939	0.0708724	-0.292076
Wo. australiana 7211	5	-0.00864451	-27.1715	508.442	1564.74	11101.6	4891.86	88241.7	3199.34	-0.126921	1020.02	106.907	0.0187443	0.00662326	20.5565	3.30672	0.000218769	0.0526322	1.36972	2.86402	7.79709	0.0660751	-0.29762
Wo. australiana 7211	5	-0.00871611	-27.6099	520.919	1532.35	10824.8	4906.21	89146.6	3222.14	-0.123731	1441.84	106.558	0.0183762	-0.0419712	20.1615	2.22884	0.0015909	0.383075	1.37549	2.86508	8.00429	0.0704456	-0.143076
Wo. australiana 7211	5	-0.00889075	-27.1807	526.121	1512.2	10487.2	4821.86	91333.8	3267.34	-0.129003	1507.28	106.041	0.0173628	-0.0813534	20.759	1.43328	-0.00313068	-0.482679	1.39231	2.88001	7.92425	0.0633072	-0.304082
Wo. australiana 7211	5	-0.00201855	-23.1682	592.403	1532.67	10515.7	4800.93	90293	3342.55	-0.00337357	1126.51	119.028	0.0207304	-0.0145362	21.6705	3.29328	0.0243927	0.0266674	1.42182	3.25937	8.06317	0.0649348	-0.250746
Wo. australiana 7211	5	-0.00617064	-25.6645	598.573	1548.49	10245.8	4930.07	89808.9	3477.93	-0.0751093	1059.99	120.669	0.0201422	-0.0177767	20.7286	1.67516	-0.000582778	-0.302472	1.41987	3.12456	8.30351	0.0692263	-0.261279
We. hyalina 9525	5	-0.00990433	7.67546	899.321	1586.72	15093.7	5912.91	56610.6	4259.31	0.105373	3385	398.388	0.0902033	-0.0248708	35.5035	73.9339	-0.00248289	2.4709	1.3034	3.23433	15.6483	0.114203	0.175436
We. hyalina 9525	5	-0.0097193	-2.24224	1024.63	1612.81	16547.3	5465.08	55875.6	3689.78	0.0684829	4353.61	396.099	0.0495691	-0.00168727	37.3823	10.5425	-0.0124917	1.36837	1.30747	3.1026	15.3057	0.10059	-0.182668
We. hyalina 9525	5	0.00164971	10.9911	1161.9	1640.97	16201.3	5344	57580.4	4350.66	0.0630374	2726.94	406.568	0.0529707	-0.00123562	38.8547	16.018	0.0106135	3.89727	1.35019	3.45306	15.9624	0.232555	1.65039
We. hyalina 9525	5	-0.00942676	10.247	1206.12	1595.21	15750.9	5645.57	56685.1	4032.13	-0.00678812	2906.23	410.627	0.0493561	-0.0386125	37.7253	15.0457	-0.00916471	-2.31903	1.3184	3.38464	15.4265	0.103176	-0.127575
We. hyalina 9525	5	0.00301595	26.0363	1183.55	1566.28	16446.1	5464.61	56002.2	4053.33	0.0580181	2822.8	394.901	0.0535082	0.0226725	38.7278	20.4136	0.0139849	-128.873	1.31662	3.6146	15.6061	0.220193	1.19952
We. hyalina 9525	5	-0.00665373	0.855959	1187.13	1561.77	16871.8	5679.08	54514.3	4253.73	0.204235	2688.97	404.066	0.0498378	0.10283	36.2269	17.2474	0.0102547	6.71709	1.22582	3.33651	14.8421	0.12681	0.0608898
Wo. brasiliensis 7522	5	-0.00721002	-2.25219	1614.6	1574.14	11138.4	5483.56	71347.8	1834.78	-0.0694106	3113.89	248.126	0.0264561	0.0386746	23.5589	14.2309	-0.0116135	1.50868	1.56778	2.74746	3.7361	0.097138	-0.12975
Wo. brasiliensis 7522	5	-0.0106526	-10.2809	1543.62	1616.75	10963.6	5629.36	71404.4	1825.07	0.244928	2500.1	239.337	0.0171441	0.192406	24.3186	10.0938	-0.00982226	-2.0961	1.53532	2.62791	3.68831	0.0731179	-0.283776
Wo. brasiliensis 7522	5	-0.0121318	-16.8901	1542.4	1567.99	10997.6	5737.29	70704	1798.95	-0.0999572	4089.43	221.002	0.0128822	-0.0773282	23.0873	7.04329	-0.0267431	-0.0264429	1.50994	2.57157	3.67135	0.0733998	-0.216565
Wo. brasiliensis 7522	5	-0.0121099	-16.006	1523.48	1582.36	10662.2	5795.05	70949.7	1690.87	-0.116743	3820.61	209.854	0.0113564	-0.0987832	23.256	5.98013	-0.011794	0.280753	1.52337	2.5678	3.57393	0.0711063	-0.242285
Wo. brasiliensis 7522	5	-0.00770229	-5.44751	1713.24	1633.61	10846.2	5388.6	72803.4	1862.5	-0.0913126	2558.27	227.498	0.0188757	0.301983	25.522	11.6174	-0.00250516	0.251855	1.60086	2.79101	3.80958	0.0786501	-0.177096
Wo. brasiliensis 7522	5	0.00587168	1.28693	1619.88	1684.08	10301.4	5941.66	70472.5	2026.5	0.467682	2392.03	236.299	0.0328306	0.728481	24.3867	27.8482	-0.0269045	-1.01656	1.52587	2.95764	3.72762	0.0857322	0.00167574
Wo. columbiana 7155	5	0.0022012	-22.2995	501.353	920.474	11198.4	3506.46	82352.6	4547.28	0.0397484	1895.81	147.732	0.0211642	0.00779761	20.5647	7.22147	-0.00917576	-0.230785	1.99574	3.14126	4.00262	0.146251	-0.139684
Wo. columbiana 7155	5	0.00531041	-20.1589	483.932	948.857	10941.2	3643.22	81977	4486.86	-0.082399	1695.29	145.346	0.0234127	-0.0573438	20.7242	7.20029	0.012379	-1.10883	1.9869	3.52646	3.92306	0.133817	-0.20678
Wo. columbiana 7155	5	-0.00413041	-26.88	492.967	913.093	11712.4	3547.19	82769.2	4525.25	-0.0604776	1631.12	142.694	0.021946	-0.0560797	20.094	3.54363	-0.00918851	-0.0902958	1.90972	2.7897	3.82359	0.150207	-0.12139
Wo. columbiana 7155	5	-0.000435999	-24.092	463.088	922.61	12391.6	3745.51	80080.2	4460.68	-0.096072	1530.91	141.506	0.0205961	-0.0709001	20.5417	4.97891	-0.00828704	-0.238587	1.8238	2.93443	3.70784	0.149919	-0.128236
Wo. columbiana 7155	5	0.00113574	-23.3785	500.331	893.832	12137	3600.5	80130.8	4315.91	0.415174	1735.66	152.023	0.0247345	-0.0514533	20.7911	7.37163	-0.00940145	-0.330875	1.9046	2.9924	3.87436	0.147611	-0.063679
Wo. columbiana 7155	5	-0.000896469	-26.6147	451.675	925.172	12817.7	3811.03	79478.9	4300.3	-0.00795324	1307.78	135.004	0.023325	-0.0655939	19.7654	8.61463	-0.00138325	0.199219	1.76433	2.80512	3.54077	0.160361	0.0670029
Wo. globosa 9639	5	-0.0111474	-16.3293	386.703	1177.89	14117.9	8579.95	69326.9	3868.4	-0.0851206	1157.78	83.1301	0.0129299	0.0802734	19.4697	8.69383	-0.0022386	-0.512422	1.61757	3.08479	13.0065	0.0275999	-0.267232
Wo. globosa 9639	5	-0.0122532	-20.8081	390.141	1189.68	13957.4	8564.99	69577.9	3875.23	-0.0786429	1076.41	80.2034	0.0120764	-0.0714296	19.3676	5.71876	-0.0116834	0.132427	1.63058	3.13831	12.9221	0.0253913	-0.261868
Wo. globosa 9639	5	-0.0042487	10.5986	460.952	1208.09	13562.1	8580.95	69387.1	4034.32	-0.0322728	1141.89	98.2912	0.0144843	-0.0677986	19.6908	9.45686	-0.00814875	-1.45796	1.68242	3.32226	13.0483	0.039498	0.124751
Wo. globosa 9639	5	-0.00829807	-3.09097	429.582	1221.19	13735.5	8238.03	70598.6	4069.95	-0.0808126	1124.87	91.6193	0.0145738	-0.000394432	19.4867	9.00142	0.0250116	0.720895	1.6321	3.17109	12.6826	0.0348703	-0.20932
Wo. globosa 9639	5	-0.00782777	-6.5003	421.549	1223.29	13549.2	8612.89	70797.1	3941.47	-0.0320278	1130.18	102.752	0.0162961	-0.0394523	19.4814	10.2207	0.00499636	1.69613	1.64947	3.29592	12.9637	0.0384874	-0.101409
Wo. globosa 9639	5	-0.00960398	-17.2337	380.377	1238.55	13684.1	8256.28	70007.7	3853.71	0.063189	1034.05	84.6922	0.0151696	0.00219063	19.3664	11.2317	0.00952262	0.407397	1.65269	3.20396	12.5294	0.034012	-0.169185
We. lingulata 9237	5	0.0313035	120.436	302.553	1066.99	15935.1	4655.9	49588.6	4891	0.202502	1895.2	1115.67	0.0587397	0.044115	5.93314	91.3091	-0.118803	57.3137	1.82256	5.81921	4.47748	0.255755	0.729724
We. lingulata 9237	5	0.0082739	76.3526	241.037	1076.69	15774.5	5344.24	46489.2	4817.17	0.166044	1957.33	1055.17	0.0518515	-0.030201	5.73764	69.9892	0.163387	70.465	1.67232	5.56226	4.15371	0.260745	0.0686625
We. lingulata 9237	5	0.0385212	43.4182	282.39	1119.19	17737.3	4096.21	49822.5	4789.06	0.317005	2227.91	1066.62	0.0522135	0.103686	5.92153	72.0714	0.0258803	14.5578	1.80118	5.44022	3.28504	0.267311	0.208406
We. lingulata 9237	5	-0.00983247	11.2007	486.216	1079.87	18014.4	3324.55	64313.8	4086.23	0.0687562	2932.16	572.509	0.0352075	-0.0369988	5.14169	43.3957	-0.00688861	-0.253193	1.68854	4.54584	2.69393	0.0498995	-0.197422
We. lingulata 9237	5	-0.000870982	37.2692	538.288	1072.61	17435.3	3634.84	63915.1	4258.26	0.228901	3015.15	622.086	0.0400038	0.0779889	5.42236	49.3993	-0.0110779	-0.0776359	1.65686	4.57266	2.64326	0.0634617	0.142256
We. lingulata 9237	5	0.00522983	32.9308	586.587	1111.89	17929	3398.29	65477	4101.35	0.159238	2866.12	515.714	0.0380724	0.0290873	5.45224	60.1717	0.0570389	-2.86127	1.64401	4.55585	2.64678	0.0637367	0.0946565
